# Supplementary material for: Old drug repositioning and new drug discovery through similarity learning from drug-target joint feature spaces
Source: BMC Bioinformatics. 2019 Dec 27;20(Suppl 23):605. doi: 10.1186/s12859-019-3238-y (PMC6933655; doi:10.1186/s12859-019-3238-y)
Supplement: Supplementary file 1 — Additional file 1 Unobserved drug-target pairs with their inference scores (ranked in the ascending order). [file 12859_2019_3238_MOESM1_ESM.csv]

DB01593@-@Q9NRX3	0.0
DB01593@-@Q16549	3.97677755828e-06
DB01593@-@Q8TET4	5.0046828904e-05
DB01593@-@Q9UJT0	5.0046828904e-05
DB01593@-@Q9NS85	5.56075876711e-05
DB01593@-@O95178	0.000134621298765
DB01593@-@P14854	0.000145742816299
DB01593@-@Q8TD30	0.00016796823578
DB01593@-@O43678	0.000190228886436
DB01593@-@Q8IVH4	0.000213197853752
DB01593@-@P56556	0.000426985222948
DB01593@-@O75380	0.000534995929997
DB01593@-@Q969I3	0.000602450967449
DB01593@-@Q15835	0.000733752206942
DB01593@-@P0C264	0.000761556000777
DB01593@-@Q8NFD2	0.000761556000777
DB01593@-@O95182	0.000798240612652
DB01593@-@O43920	0.000820483647721
DB01593@-@P17568	0.000820483647721
DB01593@-@P23946	0.000832038886815
DB01593@-@P51970	0.000869532559945
DB01593@-@Q8WU03	0.00100803100828
DB01593@-@P16233	0.00102747711561
DB01593@-@Q8IWT1	0.00104944832683
DB01593@-@Q9NZK7	0.00106679062564
DB01593@-@Q99447	0.00108755242788
DB01593@-@O43181	0.00111520386238
DB01593@-@Q8N183	0.00112632537991
DB01593@-@O95299	0.00113859237021
DB01593@-@P20061	0.00118106692696
DB01593@-@P17538	0.00118345972331
DB01593@-@Q96AY3	0.00120470713673
DB01593@-@Q5JUK3	0.00120555391414
DB01593@-@P17707	0.00122857145277
DB01593@-@O75493	0.00125246828258
DB01593@-@O00748	0.00125327629389
DB01593@-@Q9BYT3	0.0012876878881
DB01593@-@Q16831	0.00129530055798
DB01593@-@Q9P2K8	0.00130133779985
DB01593@-@Q6P3R8	0.00130415406948
DB01593@-@P03901	0.00132240146565
DB01593@-@P0DJD9	0.00132677332721
DB01593@-@P23786	0.00133274088233
DB01593@-@Q9BU02	0.00134876795009
DB01593@-@P15086	0.00136161995956
DB01593@-@Q6ZN16	0.00139907516719
DB01593@-@Q9Y663	0.00144473815853
DB01593@-@P56181	0.00147060483474
DB00971@-@Q9NRX3	0.00148178723764
DB00971@-@Q16549	0.0014845220956
DB01593@-@O60939	0.00148713716576
DB00971@-@Q8TET4	0.00151764359934
DB00971@-@Q9NS85	0.00153669834976
DB00971@-@Q9UJT0	0.00154033615877
DB01593@-@P27352	0.00155892250122
DB01593@-@Q13093	0.0015608890644
DB01593@-@Q56UN5	0.00156508883868
DB01593@-@P41439	0.00158969825681
DB00971@-@O95178	0.00160593429271
DB00971@-@P14854	0.0016347785901
DB00971@-@O43678	0.00166779715721
DB01593@-@Q52WX2	0.00167630401402
DB00971@-@Q8TD30	0.00168325998664
DB01593@-@O00217	0.00168397536669
DB01593@-@P05091	0.00169243919672
DB01593@-@O14717	0.0017042763681
DB01593@-@Q96RQ9	0.0017225719615
DB00971@-@Q8IVH4	0.00173807866428
DB01593@-@Q6UVM3	0.0017669225993
DB01593@-@P07360	0.00179555616234
DB01593@-@Q9NSY1	0.00182088374197
DB01593@-@P35504	0.00183719574052
DB01593@-@Q969P6	0.00184685698361
DB01593@-@P03956	0.00185419996079
DB01593@-@Q9UBX1	0.00187912502716
DB01593@-@Q8WXR4	0.00188204401682
DB01593@-@Q8N568	0.00188205208841
DB01593@-@P03891	0.00188558938815
DB01593@-@P80370	0.00190776236903
DB01593@-@Q9HA47	0.00191227683081
DB01593@-@Q9H3S4	0.00191783758958
DB01593@-@Q9Y259	0.00192125815279
DB01593@-@Q9UJT1	0.00192241313728
DB01593@-@Q9BZX2	0.00193451986588
DB00971@-@P56556	0.00193605743582
DB01593@-@P14091	0.00195092873097
DB01593@-@P51649	0.00197687029632
DB01593@-@P18440	0.00197691759586
DB01593@-@Q9H2D1	0.00199830538543
DB01593@-@Q9H169	0.00199880697972
DB01593@-@P19404	0.00202192826632
DB01593@-@Q8TCT1	0.00202482422921
DB00971@-@O75380	0.00203011429339
DB01593@-@P09669	0.00206503449063
DB01593@-@Q86Y39	0.0020705952494
DB01593@-@Q8WTQ7	0.00209205505688
DB01593@-@P04278	0.00209757860028
DB01593@-@O95167	0.00209839904323
DB01593@-@O43677	0.00209839904323
DB01593@-@Q86YV6	0.00211846065087
DB01593@-@Q8NEV4	0.00213822711877
DB01593@-@Q9Y5K3	0.00215586149105
DB01593@-@P03915	0.0021954078979
DB01593@-@Q9H4B7	0.00219936279936
DB01593@-@Q3ZCM7	0.0022104843169
DB00971@-@Q969I3	0.00221168565408
DB01593@-@P19971	0.00221184864735
DB01593@-@P51854	0.00224241736422
DB01593@-@Q14181	0.0022824278576
DB01593@-@Q06203	0.00228784056967
DB01593@-@P05543	0.0023099804676
DB01593@-@P22894	0.0023120187617
DB00971@-@Q15835	0.00233948666782
DB01593@-@P45452	0.0023540092871
DB00971@-@O95182	0.00237468536686
DB01593@-@Q6V1X1	0.00237528735303
DB01593@-@P04746	0.00237709777147
DB00971@-@P17568	0.00239454535036
DB00971@-@O43920	0.00239454535036
DB01593@-@P25774	0.00239462921172
DB00971@-@P23946	0.00239988074692
DB01593@-@Q16739	0.0024093753109
DB01593@-@P46597	0.00241245550348
DB01593@-@P40261	0.00243075565618
DB01593@-@P0C1S8	0.00244562208372
DB00971@-@P51970	0.00244901203598
DB00971@-@Q8NFD2	0.00245033144268
DB00971@-@P0C264	0.00245033144268
DB01593@-@P06865	0.00248280380671
DB01593@-@P03923	0.00248960938485
DB01593@-@O95169	0.00250397908406
DB01593@-@P12724	0.00250460702445
DB01593@-@P07477	0.00251392846586
DB01593@-@Q9UNI1	0.00253711288003
DB01593@-@Q86TI2	0.00254514804764
DB01593@-@P07098	0.0025530140384
DB01593@-@Q9NY91	0.00255584602625
DB01593@-@O43252	0.00256142898221
DB01593@-@P51580	0.00256995691492
DB01593@-@Q9UI09	0.00259204136786
DB01593@-@O43674	0.00259281898477
DB01593@-@O14756	0.00260528422213
DB01593@-@Q9C098	0.00261707654177
DB01593@-@Q8TDR2	0.00261823155854
DB01593@-@Q92781	0.00263033545524
DB01593@-@O15432	0.0026463451751
DB01593@-@O43676	0.00264710465149
DB01593@-@O95139	0.00264842657244
DB00971@-@Q8WU03	0.00265742859646
DB01593@-@P49821	0.0026583822744
DB00971@-@Q8IWT1	0.0026618817474
DB01593@-@P19652	0.00266363838519
DB00971@-@P16233	0.00266861526724
DB00971@-@Q9NZK7	0.00267385984727
DB01593@-@Q8IY84	0.00268936640574
DB01593@-@Q9NRH2	0.00268936640574
DB00971@-@O43181	0.00269243774977
DB01593@-@P03905	0.00269360091611
DB01593@-@P49788	0.00269550887489
DB01593@-@Q9Y2D0	0.00270664538813
DB01593@-@P35218	0.00270664538813
DB00971@-@Q8N183	0.00272584142609
DB01593@-@Q96LZ3	0.00272611764624
DB00971@-@Q99447	0.00272838205459
DB01593@-@P08700	0.00277553998888
DB00971@-@Q5JUK3	0.00277699626883
DB00971@-@O95299	0.00277972869236
DB01593@-@P53582	0.00280667024639
DB01593@-@Q9BY08	0.00281553393436
DB01593@-@Q16718	0.0028325469525
DB00971@-@P20061	0.00283627889924
DB01593@-@Q14697	0.00284224632243
DB00971@-@P17538	0.00284330356249
DB01593@-@O95237	0.00285822708652
DB00971@-@Q96AY3	0.00286124968669
DB01593@-@P17050	0.00287123750298
DB01593@-@Q07343	0.00287375255202
DB01593@-@P23141	0.00290562850132
DB01593@-@B2RXH2	0.00291889453618
DB01593@-@Q9Y5Y9	0.00291995671394
DB00971@-@O00748	0.00292424853407
DB01593@-@P54840	0.00293197010374
DB01593@-@Q9H422	0.00293471289612
DB01593@-@Q16816	0.00293584464262
DB00971@-@Q9P2K8	0.00294222461996
DB01593@-@Q63ZE4	0.00294535587346
DB01593@-@Q13956	0.00297595552051
DB00971@-@P23786	0.00297891651861
DB01593@-@Q8TDX7	0.00298023844508
DB01593@-@Q9UQ88	0.00298964737917
DB00971@-@Q16831	0.00299034802887
DB01593@-@P24298	0.00299732173796
DB01593@-@Q9BUF5	0.00300111635793
DB00971@-@Q9BYT3	0.00300269610987
DB00971@-@P17707	0.00300853531091
DB01593@-@P09455	0.00300899561957
DB00971@-@P03901	0.0030279569853
DB01593@-@P08263	0.00303279772469
DB00971@-@P0DJD9	0.00306666486632
DB00971@-@Q9BU02	0.00307393060253
DB00971@-@Q6P3R8	0.00307915605296
DB00971@-@P56181	0.00308360263906
DB00971@-@Q6ZN16	0.00313090799812
DB01593@-@P29372	0.00313117724884
DB00971@-@P15086	0.00314185455854
DB00971@-@O60939	0.00314930581278
DB01593@-@P08319	0.00315332329096
DB00971@-@Q9Y663	0.00316529816395
DB01593@-@Q9Y6K0	0.00318716810319
DB01593@-@P29034	0.00319247783484
DB01593@-@Q13946	0.00319620147662
DB00971@-@O75493	0.00321145764526
DB01593@-@Q9BY32	0.00323685219318
DB01593@-@P10109	0.00324890487072
DB00971@-@P27352	0.00325177005406
DB00971@-@Q13093	0.00325473919987
DB01593@-@Q14123	0.00326331878049
DB01593@-@Q93088	0.00326917443988
DB01593@-@P08185	0.00328931787682
DB01593@-@O95263	0.00329073437566
DB01593@-@P11172	0.0033060428273
DB00971@-@P41439	0.00332193983003
DB01593@-@Q9BPW9	0.00332382563008
DB01593@-@Q8IU85	0.00332653022298
DB00971@-@Q56UN5	0.00334644542013
DB01593@-@Q8WWZ7	0.00334712127192
DB01593@-@O75438	0.00334964927675
DB01593@-@Q32MK0	0.00334973616816
DB00971@-@O00217	0.00338420361941
DB01593@-@Q96EY8	0.00338908081114
DB01593@-@O76074	0.00338983011679
DB01593@-@Q9Y617	0.00339456969953
DB00971@-@O14717	0.00342315793046
DB01593@-@Q9HCR9	0.00342419258608
DB01593@-@P43166	0.00342514180158
DB01593@-@P28329	0.00343013940498
DB00971@-@P05091	0.00343060802669
DB01593@-@O15239	0.00343262491258
DB01593@-@Q96FI4	0.00344833943661
DB00971@-@Q6UVM3	0.00344877396108
DB00971@-@Q96RQ9	0.00345189701451
DB01593@-@P14616	0.00345190772886
DB01593@-@P21397	0.00346838707988
DB00971@-@Q52WX2	0.00347178947397
DB01593@-@Q9BQI3	0.00352422376864
DB00971@-@Q969P6	0.0035342871476
DB01593@-@Q9BU61	0.0035453283708
DB01593@-@Q9P032	0.00354660129396
DB01593@-@P47712	0.00354913013172
DB00971@-@P03891	0.00357052505649
DB00971@-@P07360	0.0035909558048
DB00971@-@Q9NSY1	0.00359544646305
DB01593@-@O95168	0.00360308788956
DB01593@-@P78559	0.00361267366698
DB01593@-@P23919	0.00361489843912
DB00971@-@P03956	0.0036218398316
DB00971@-@Q8N568	0.0036354182604
DB01593@-@P14324	0.0036474412127
DB01593@-@P52895	0.0036487938482
DB01593@-@Q13523	0.00365410821136
DB00971@-@P51649	0.00365582305582
DB00971@-@Q9UBX1	0.00365643756399
DB00971@-@Q9UJT1	0.00366398875804
DB00971@-@P35504	0.00366482614345
DB01593@-@P15502	0.00366657032363
DB00971@-@P80370	0.00367616766736
DB00971@-@Q8WXR4	0.00367751578203
DB01593@-@P22102	0.00368427029663
DB01593@-@P02774	0.00368794885925
DB01593@-@P08519	0.00369390428586
DB00971@-@Q9HA47	0.00370129739159
DB00971@-@Q9BZX2	0.0037152286664
DB00971@-@P19404	0.00372157282671
DB00971@-@Q9Y259	0.00372473059965
DB00971@-@Q9H169	0.0037371473974
DB01593@-@Q9Y2T3	0.00373969873953
DB01593@-@P29074	0.00374057111863
DB01593@-@Q08493	0.00374224886997
DB01593@-@Q9BWU1	0.00375428047749
DB01593@-@P14060	0.00375446431305
DB00971@-@Q9H2D1	0.00375496294096
DB00971@-@Q9H3S4	0.00375562649099
DB01593@-@O95279	0.00376291887738
DB00971@-@P14091	0.00379306393566
DB01593@-@Q8IWQ3	0.00379319390535
DB01593@-@P22310	0.00379325037017
DB00971@-@Q8WTQ7	0.00380351342116
DB00971@-@Q8TCT1	0.00380512148533
DB01593@-@P55263	0.00380665598729
DB01593@-@P35503	0.00380993264647
DB01593@-@Q9HAW8	0.00380993264647
DB01593@-@Q8N752	0.00381228344194
DB01593@-@P28332	0.00382124084485
DB01593@-@P51161	0.0038492509874
DB00971@-@P09669	0.00385004022006
DB00971@-@Q86Y39	0.00385692538999
DB00971@-@O95167	0.00386614906396
DB00971@-@O43677	0.00386614906396
DB01593@-@Q9NP56	0.00386805537076
DB01593@-@Q8N1Q1	0.00387273137372
DB01593@-@P07451	0.00387502620857
DB00971@-@P18440	0.00387548305255
DB01593@-@P35499	0.00388495802322
DB00971@-@Q8NEV4	0.00388853822839
DB00971@-@P03915	0.00390150424885
DB01593@-@P60568	0.00390684172032
DB01593@-@P07998	0.00391025057588
DB01593@-@P09488	0.00391066364676
DB00971@-@Q9Y5K3	0.00392031041889
DB01593@-@P14061	0.00392596673979
DB01593@-@P17752	0.00394041881099
DB01593@-@O95870	0.00394247649665
DB01593@-@O95045	0.00394874014158
DB00971@-@P04278	0.0039565521881
DB01593@-@P18858	0.0039573788266
DB01593@-@O43172	0.00396629536001
DB01593@-@P55157	0.00397799949708
DB00971@-@P19971	0.00398317896929
DB00971@-@Q86YV6	0.00398797297475
DB01593@-@Q92772	0.00399206166801
DB01593@-@P50416	0.00399305879251
DB01593@-@Q9H8P0	0.00400318002005
DB01593@-@P56282	0.00402073985933
DB00971@-@Q14181	0.0040248388714
DB01593@-@P27707	0.00402958356322
DB00971@-@Q06203	0.00403375341155
DB00971@-@Q3ZCM7	0.00403910824238
DB01593@-@Q9BVS4	0.00404198713484
DB01593@-@O96000	0.00404487187465
DB01593@-@Q9P0Z9	0.00404563796113
DB01593@-@Q8N0U8	0.00405878760772
DB00971@-@Q9H4B7	0.00406247607401
DB01593@-@O94782	0.00406590950067
DB00971@-@P51854	0.00408285430242
DB00971@-@P25774	0.00408889079693
DB01593@-@Q9Y6M4	0.00409057134461
DB01593@-@P00414	0.00409378007171
DB01593@-@Q9NX14	0.00410490158925
DB01593@-@P57058	0.00410807202948
DB01593@-@Q15274	0.00411093047329
DB01593@-@Q9Y375	0.00411116523418
DB00971@-@P45452	0.00413595641432
DB00971@-@P22894	0.00414301226278
DB01593@-@Q8WTS6	0.00414594164824
DB01593@-@P05108	0.00415295225929
DB01593@-@P26439	0.00418784814771
DB01593@-@P27169	0.00419759138349
DB01593@-@Q8N8N7	0.00419860467372
DB00971@-@P05543	0.00421237658568
DB01593@-@P51857	0.00421798288992
DB01593@-@P34949	0.0042228477645
DB01593@-@P51451	0.00422331429136
DB01593@-@P61278	0.00422729133087
DB00971@-@P04746	0.00422860083459
DB01593@-@Q14032	0.00423670381492
DB00971@-@P03923	0.00425498828274
DB00971@-@Q16739	0.0042591692803
DB00971@-@P46597	0.0042619303035
DB01593@-@Q9UQQ2	0.0042641194101
DB00971@-@Q9UNI1	0.00427195570046
DB00971@-@Q6V1X1	0.00427208935799
DB01593@-@Q9BQB6	0.00428555008513
DB01593@-@Q9UHL4	0.00429566329052
DB01593@-@Q9HAZ1	0.00430016052445
DB00971@-@O95169	0.00430035088031
DB01593@-@O75489	0.00430245867203
DB00971@-@P06865	0.00430675721761
DB00971@-@P40261	0.00430737780254
DB01593@-@P21673	0.00430783317097
DB00971@-@P12724	0.00431094365034
DB01593@-@P15538	0.00431113204081
DB01593@-@Q6PHR2	0.00431306132132
DB00971@-@P0C1S8	0.00431395764623
DB01593@-@P19099	0.00431904101847
DB00971@-@O14756	0.00433296459767
DB01593@-@Q15393	0.00433346253873
DB01593@-@Q02779	0.00433475598978
DB01593@-@P50135	0.00433744050521
DB00971@-@P07098	0.00433851330057
DB01593@-@O75251	0.00435395477845
DB01593@-@Q9Y616	0.00436217768744
DB01593@-@P07478	0.00437509712477
DB01593@-@P54219	0.00437867766965
DB00971@-@Q9UI09	0.0043796997448
DB00971@-@O43674	0.00439089979382
DB00971@-@P07477	0.00440154482016
DB00971@-@Q92781	0.00440998865284
DB00971@-@P03905	0.00441399743601
DB01593@-@P00374	0.00441906937727
DB01593@-@P03897	0.0044195085485
DB00971@-@O95139	0.00442275403875
DB00971@-@Q86TI2	0.00442600478802
DB01593@-@P42898	0.00442691686989
DB01593@-@Q01538	0.0044390889585
DB01593@-@Q9Y2K2	0.00444651953173
DB01593@-@Q9NR33	0.00445002139612
DB01593@-@Q15166	0.00445694610424
DB01593@-@P68371	0.00445895365829
DB00971@-@P49821	0.00447280990407
DB01593@-@P48443	0.00447516732769
DB01593@-@Q14353	0.00448664580235
DB01593@-@P06133	0.00448816955978
DB01593@-@P09466	0.00449055433864
DB01593@-@P16152	0.0044936645378
DB01593@-@P51160	0.00449397643997
DB00971@-@O43252	0.00449584226671
DB01593@-@Q9NRF9	0.00449792802946
DB01593@-@P16499	0.00449953719874
DB00971@-@Q9C098	0.00451106850456
DB01593@-@P10619	0.00452547285758
DB01593@-@P24752	0.00452814487922
DB01593@-@P21549	0.00452861523222
DB01593@-@Q8TBX8	0.00453335605886
DB01593@-@P54750	0.00454229967635
DB01593@-@Q99250	0.00454568232824
DB00971@-@O43676	0.00454899365854
DB01593@-@P32298	0.00455236504238
DB01593@-@P35913	0.00455300459085
DB01593@-@O43924	0.0045594176177
DB00971@-@P08700	0.0045601016022
DB00971@-@Q8TDR2	0.00456428293671
DB00971@-@P19652	0.00457265982144
DB01593@-@P28845	0.00457891940789
DB01593@-@O15075	0.00458503003761
DB01593@-@P41250	0.00458917200686
DB01593@-@Q9UQB9	0.00459666001844
DB00971@-@Q9NY91	0.00460079508993
DB00971@-@O15432	0.0046016591678
DB01593@-@Q13237	0.00461503017329
DB01593@-@Q9HAW7	0.00462179535488
DB00971@-@Q07343	0.00463410645327
DB01593@-@Q14432	0.0046418200662
DB00971@-@P51580	0.00464268228839
DB01593@-@Q9Y4K4	0.00464670684735
DB00971@-@Q9NRH2	0.00464683350614
DB00971@-@Q8IY84	0.00464683350614
DB00971@-@O95237	0.00464900925878
DB01593@-@A5PKW4	0.00465239428775
DB01593@-@P01189	0.00465632843424
DB01593@-@Q06520	0.00466051726377
DB01593@-@P00439	0.00467182491327
DB01593@-@Q9UKI8	0.00467273136185
DB00971@-@P53582	0.00468471564723
DB01593@-@Q9Y463	0.00470609591445
DB01593@-@Q00688	0.00470914744021
DB01593@-@Q8IVH8	0.00471343595255
DB01593@-@Q8NG66	0.00471452427344
DB01593@-@P14902	0.00471921984587
DB00971@-@Q9Y5Y9	0.00472531412202
DB00971@-@Q9BY08	0.00472849963519
DB00971@-@Q14697	0.00473685564344
DB01593@-@P08620	0.00474017783951
DB00971@-@P49788	0.00474333540449
DB00971@-@Q96LZ3	0.00474391618698
DB01593@-@P04179	0.00474719809196
DB00971@-@Q16718	0.0047527205848
DB01593@-@P28331	0.00475608460046
DB00971@-@Q16816	0.00475652204642
DB01593@-@Q15858	0.0047571921462
DB00971@-@B2RXH2	0.0047586267599
DB01593@-@Q14749	0.00476194584156
DB01593@-@P50225	0.00479161918371
DB01593@-@P28072	0.00479855150006
DB00971@-@P23141	0.00479897958882
DB01593@-@O00483	0.0048020261709
DB00971@-@Q9H422	0.00480736439443
DB01593@-@P00390	0.0048073675183
DB01593@-@O95470	0.00481153557532
DB01593@-@Q05932	0.00481500508881
DB00971@-@Q8TDX7	0.00483400261652
DB00971@-@P17050	0.00483529778953
DB00971@-@P54840	0.00483917654312
DB01593@-@P08254	0.00484868241119
DB01593@-@P30085	0.00484898218866
DB01593@-@Q9BVA1	0.00485372716815
DB00971@-@P09455	0.00486410161206
DB00971@-@Q13956	0.00486581939912
DB00971@-@Q9UQ88	0.00487130851742
DB01593@-@P07741	0.00487385745987
DB01593@-@P63316	0.0048739855869
DB01593@-@P39900	0.0048765140752
DB01593@-@Q9NPH2	0.00488573118989
DB01593@-@O95819	0.00489063668527
DB01593@-@P06276	0.00490696156192
DB01593@-@P31939	0.00490823850647
DB00971@-@Q9BUF5	0.00492980791324
DB01593@-@Q9Y6M9	0.00493648229799
DB01593@-@Q7RTX7	0.00494903077091
DB01593@-@P15289	0.00497234963756
DB01593@-@Q9Y233	0.00498246137976
DB01593@-@Q96RR4	0.00498676813779
DB01593@-@P04745	0.0049877745204
DB01593@-@Q9HAW9	0.00498806995726
DB01593@-@P16860	0.0049979702308
DB01593@-@P49888	0.00499872563188
DB01593@-@O60658	0.00500809042894
DB01593@-@Q14534	0.00501288182519
DB00971@-@P08319	0.00501297586217
DB01593@-@O95749	0.00501886674532
DB00971@-@P24298	0.00502239053035
DB01593@-@P00352	0.00503302544402
DB01593@-@Q8IYT8	0.00503465409637
DB01593@-@Q6DT37	0.00506618470345
DB00971@-@P10109	0.00507712185379
DB00971@-@P08263	0.00509857685892
DB01593@-@P54855	0.00509985302416
DB00971@-@P29372	0.00510025869565
DB00971@-@Q9Y6K0	0.00511499032274
DB01593@-@P43235	0.00511645050735
DB01593@-@Q9H228	0.00512363935021
DB01593@-@Q9UIX4	0.00515250226497
DB01593@-@Q16795	0.00516311161089
DB00971@-@Q9BPW9	0.00516690515708
DB00971@-@Q63ZE4	0.00516974699126
DB01593@-@Q86UE8	0.00517105945533
DB01593@-@Q99707	0.00517641573057
DB00971@-@P29034	0.00517668017792
DB00971@-@Q9BY32	0.00518813650703
DB01593@-@Q8NE63	0.00519266550263
DB00971@-@Q13946	0.00519319590865
DB00971@-@Q8IU85	0.0051982347932
DB01593@-@O75306	0.00519884497046
DB01593@-@P05113	0.00520026355611
DB00971@-@Q8WWZ7	0.00520498169086
DB00971@-@O95263	0.00521388394679
DB01593@-@P04062	0.0052173456783
DB01593@-@O94788	0.0052209941257
DB00971@-@O76074	0.00522625826866
DB00971@-@Q14123	0.00523396938109
DB01593@-@P35219	0.00524211004604
DB01593@-@Q07002	0.00524271233153
DB00971@-@P08185	0.00524407013875
DB01593@-@P12104	0.00524512233654
DB00971@-@P11172	0.00524931574518
DB01593@-@O75795	0.005254975687
DB01593@-@P23258	0.00526201085453
DB01593@-@P11766	0.00527677672037
DB01593@-@P49902	0.00528212904357
DB01593@-@Q00537	0.00528719840167
DB01593@-@O00444	0.00528875857275
DB00971@-@Q32MK0	0.00528961597834
DB01593@-@Q8N2K0	0.00529602287199
DB00971@-@Q9HCR9	0.0053051660261
DB01593@-@O95718	0.00530550025106
DB00971@-@O75438	0.00530607862853
DB01593@-@Q8IVW4	0.0053134182143
DB01593@-@Q86TP1	0.00533201708022
DB00971@-@P47712	0.00533595852626
DB00971@-@Q96FI4	0.00534232074992
DB01593@-@Q8TDN1	0.00535711960102
DB01593@-@P13500	0.00536502376444
DB01593@-@P04070	0.00537302488724
DB01593@-@Q02880	0.0053747219114
DB00971@-@O15239	0.00538263511966
DB01593@-@P23280	0.00538506241716
DB01593@-@Q96BD0	0.00538928549596
DB01593@-@P35030	0.00539437947128
DB01593@-@Q8WU08	0.00539455140993
DB01593@-@Q01118	0.00539573122219
DB01593@-@Q8TDC3	0.00539760166157
DB01593@-@P35790	0.00540868559042
DB00971@-@P28329	0.00541032463411
DB00971@-@Q9BQI3	0.00541165921174
DB01593@-@Q96NX5	0.00541436637403
DB00971@-@Q93088	0.00541980333934
DB01593@-@P40306	0.00542123032664
DB01593@-@Q9Y257	0.00544053098253
DB01593@-@Q9BXA7	0.00544061513752
DB01593@-@P09210	0.00544466376085
DB01593@-@Q9UIG8	0.00544489308363
DB01593@-@Q9UPE1	0.00544846040592
DB01593@-@Q9UBK8	0.00544895180658
DB00971@-@P35218	0.00545483914332
DB00971@-@Q9Y2D0	0.00545483914332
DB01593@-@Q12851	0.00545857762735
DB01593@-@P57078	0.00547788578931
DB00971@-@P14616	0.00547934327256
DB01593@-@Q99460	0.00547967869336
DB01593@-@P49760	0.00548337100528
DB00971@-@Q96EY8	0.00549731892464
DB01593@-@Q9NY47	0.00550096069869
DB01593@-@P32754	0.00550336634294
DB01593@-@Q9H0K1	0.00550406799359
DB01593@-@Q9UBM7	0.00550555736852
DB01593@-@O95835	0.0055056048944
DB01593@-@O95573	0.00550747964233
DB00971@-@P21397	0.00551331215161
DB00971@-@P52895	0.00552001795977
DB01593@-@P14920	0.00552560664677
DB00971@-@P23919	0.00553506234506
DB01593@-@P20062	0.00553938267251
DB01593@-@Q06278	0.00554464794479
DB01593@-@P62508	0.00554830245126
DB01593@-@Q8NI60	0.00555115685063
DB01593@-@P48048	0.00555147013597
DB00971@-@P14324	0.00556047663656
DB01593@-@Q96RJ0	0.00557481417469
DB00971@-@O95168	0.00557685392252
DB00971@-@Q9Y617	0.00558750579716
DB00971@-@Q9P032	0.00558797721453
DB01593@-@O14646	0.00559737782764
DB01593@-@P54098	0.00559755271314
DB01593@-@O14730	0.00559766125462
DB01593@-@Q9H598	0.00560885962311
DB01593@-@Q9NYX4	0.00561475217507
DB00971@-@P14060	0.00562472995352
DB01593@-@P30711	0.00562506896186
DB00971@-@Q9BU61	0.00562578147122
DB01593@-@O60331	0.00563845526773
DB00971@-@Q8IWQ3	0.00563890777456
DB01593@-@Q9Y6R4	0.00564353513806
DB00971@-@P08519	0.00564829833066
DB01593@-@O14561	0.00565443051597
DB00971@-@Q13523	0.00565722525267
DB00971@-@P78559	0.0056655780975
DB01593@-@Q9P1W9	0.0056682548071
DB01593@-@P49759	0.00567048216819
DB00971@-@P22102	0.00567397068139
DB00971@-@P60568	0.00567500092351
DB01593@-@P02763	0.00567617099818
DB01593@-@O60391	0.00568323213327
DB00971@-@P15502	0.00570168963606
DB01593@-@P27816	0.00570437487166
DB01593@-@P07339	0.00570937054113
DB01593@-@Q96L34	0.00571504148231
DB01593@-@Q9NYB5	0.00571737026322
DB01593@-@Q13885	0.00572684580551
DB00971@-@Q9BWU1	0.00573296189667
DB01593@-@P07686	0.0057442556085
DB01593@-@P19224	0.00574836067663
DB00971@-@P22310	0.00576589516708
DB01593@-@P15121	0.00576715628798
DB01593@-@Q9UL54	0.00577145437197
DB01593@-@O94956	0.00577297785089
DB00971@-@Q08493	0.00578212676417
DB00971@-@P35503	0.00578387928751
DB01593@-@Q9H1R3	0.00578397184137
DB01593@-@P04054	0.00578657881187
DB00971@-@Q9HAW8	0.00579099267415
DB00971@-@P02774	0.00579542136692
DB01593@-@P11678	0.0057983772002
DB00971@-@P29074	0.00579947410789
DB01593@-@P62312	0.00580006473321
DB00971@-@O95279	0.00580039287943
DB01593@-@Q9UQ05	0.00581067765835
DB00971@-@P18858	0.00581562343435
DB01593@-@P17516	0.00582152144245
DB01593@-@Q9BRS2	0.00582302457978
DB01593@-@Q7RTT9	0.00582957969173
DB00971@-@P50416	0.00583173714149
DB01593@-@Q2M2I8	0.00583674118742
DB01593@-@Q6IB77	0.00583685794839
DB01593@-@P49356	0.00584399791427
DB01593@-@Q13118	0.00585345136979
DB01593@-@P47989	0.00585796362511
DB01593@-@Q9NVV9	0.00585914734153
DB00971@-@P55263	0.0058592142209
DB01593@-@O60656	0.00585957585197
DB01593@-@Q9Y256	0.00586435388048
DB00971@-@P51161	0.00586552788444
DB01593@-@Q16558	0.00586900740092
DB01593@-@Q9GZU7	0.00587135883757
DB01593@-@Q9Y618	0.00588011967942
DB00971@-@Q8N752	0.00588153493204
DB01593@-@Q86VL8	0.00588492740067
DB01593@-@P80192	0.00588616714387
DB01593@-@P31350	0.00588629753477
DB01593@-@P57059	0.00588776034852
DB00971@-@P17752	0.00588798016263
DB01593@-@P11137	0.00589054512803
DB01593@-@P15735	0.00589512595841
DB00971@-@P14061	0.00589846731064
DB01593@-@Q9P0L2	0.00590572032365
DB01593@-@Q9H093	0.00591482059452
DB01593@-@Q96SW2	0.00592837822216
DB01593@-@P49336	0.00592881588778
DB01593@-@P19878	0.00593121081075
DB00971@-@Q92772	0.00593535534233
DB01593@-@P42679	0.00593737490659
DB01593@-@O14684	0.00593897010177
DB01593@-@Q9H3N8	0.00594578208595
DB01593@-@O94768	0.00594842711445
DB00971@-@Q9Y2T3	0.00594966044563
DB00971@-@Q9NP56	0.00595510010322
DB01593@-@O00519	0.00595631934816
DB01593@-@P04183	0.00596792553725
DB00971@-@P56282	0.0059686804085
DB00971@-@P55157	0.00597183348146
DB01593@-@Q01668	0.00597228138089
DB01593@-@P28702	0.00598256641405
DB01593@-@Q9UGI6	0.00598494724109
DB00971@-@O43172	0.0059879767987
DB00971@-@P35499	0.00598944961209
DB01593@-@Q9UEE5	0.00599330138325
DB00971@-@Q9H8P0	0.00599963230349
DB01593@-@O75747	0.00600267417126
DB01593@-@P31327	0.00600346679812
DB01593@-@Q6VVX0	0.00600731582412
DB01593@-@Q9HB55	0.00601843734165
DB00971@-@P09488	0.0060208289109
DB00971@-@P28332	0.00602443592407
DB01593@-@Q92820	0.00602507991254
DB01593@-@Q92918	0.00602799231884
DB01593@-@Q7Z2H8	0.00603445726824
DB00971@-@Q8N0U8	0.00603703453524
DB01593@-@P30291	0.00603830031295
DB01593@-@Q8TD08	0.00604494282683
DB00971@-@P27707	0.00605364905312
DB00971@-@Q9Y6M4	0.00605398341819
DB00971@-@O95045	0.00605775121982
DB00971@-@P27169	0.0060656447296
DB01593@-@O96013	0.0060700304519
DB00971@-@P26439	0.00608770274455
DB01593@-@P07711	0.00608795021905
DB01593@-@Q96Q40	0.00608801232223
DB00971@-@P07998	0.00608843942374
DB00971@-@O94782	0.00609772423994
DB00971@-@O95870	0.00610384118993
DB00971@-@Q9BVS4	0.00610529883716
DB01593@-@Q6XUX3	0.00610610015655
DB00971@-@Q8WTS6	0.00610689929409
DB01593@-@P46721	0.00611144058785
DB01593@-@P20839	0.00611542366884
DB01593@-@P06310	0.00611659177744
DB01593@-@P16662	0.00612017727511
DB00971@-@P05108	0.00612278745286
DB00971@-@Q9P0Z9	0.00613302211914
DB01593@-@Q86UW2	0.00614506391737
DB00971@-@P57058	0.00616218522266
DB01593@-@P12236	0.00616342371826
DB01593@-@Q13627	0.00616422703087
DB00971@-@P43166	0.00617071942875
DB01593@-@P21127	0.006176511216
DB01593@-@Q92952	0.00617963500218
DB00971@-@P19099	0.00618405530356
DB00971@-@P61278	0.00618476136548
DB01593@-@Q02641	0.00618916003954
DB00971@-@O96000	0.00619445566611
DB01593@-@Q59H18	0.006196806549
DB00971@-@P15538	0.0062028419996
DB00971@-@P00414	0.00620917616042
DB01593@-@Q9NY46	0.00621039364921
DB00971@-@Q02779	0.00621474385963
DB01593@-@Q96FL8	0.00622413368546
DB00971@-@Q9Y375	0.0062246725182
DB01593@-@Q9H3Y6	0.0062276147882
DB00971@-@Q14032	0.006228488423
DB01593@-@P51956	0.00623473394369
DB00971@-@Q9NX14	0.00623578564861
DB01593@-@P08686	0.00624086769234
DB01593@-@P26358	0.00624139307343
DB00971@-@O75489	0.00624857668313
DB00971@-@P51451	0.00625639451844
DB00971@-@Q9Y616	0.00625891145395
DB00971@-@P51857	0.00626852533757
DB00971@-@Q9BQB6	0.00628306879904
DB01593@-@P03886	0.0062840065293
DB00971@-@Q15274	0.00629387612267
DB01593@-@Q16568	0.00629648860395
DB00971@-@Q15393	0.00631168987447
DB00971@-@P42898	0.00631317735535
DB01593@-@O60669	0.00631968560801
DB00971@-@O75251	0.00632393066197
DB01593@-@Q13509	0.00632779595102
DB01593@-@P80404	0.00632930129232
DB01593@-@O43283	0.00633294287726
DB01593@-@Q5VT25	0.00633651347563
DB01593@-@P24557	0.00633990222922
DB01593@-@O15528	0.00634277638128
DB01593@-@Q96DB2	0.00634914920692
DB01593@-@Q9HBH9	0.00635961176868
DB01593@-@Q8TD19	0.00636048950182
DB00971@-@P00374	0.00636426403866
DB00971@-@P07478	0.00636439527675
DB01593@-@P07585	0.00636934576022
DB00971@-@P50135	0.00637070292434
DB01593@-@Q9Y3R4	0.00638184489343
DB01593@-@P54289	0.00638271547757
DB01593@-@Q92753	0.00639105465144
DB01593@-@Q9ULX7	0.0064006666278
DB01593@-@Q969S8	0.00640373224114
DB01593@-@Q86V86	0.00640836759393
DB01593@-@O60911	0.00640934837956
DB00971@-@Q9UHL4	0.00641055221383
DB01593@-@O60885	0.00641374475265
DB01593@-@P35610	0.00641692839403
DB01593@-@P32321	0.00641794109428
DB01593@-@P53671	0.00641923689969
DB01593@-@P22079	0.0064196682551
DB00971@-@P68371	0.00641983963144
DB00971@-@Q9UQQ2	0.00642320537633
DB01593@-@Q86VW1	0.00642813315084
DB01593@-@P49916	0.00643099759616
DB01593@-@P01579	0.00643170970471
DB01593@-@P00395	0.0064469943797
DB00971@-@P10619	0.00645834472228
DB00971@-@Q9NR33	0.00646206085017
DB01593@-@P60891	0.00646289151433
DB00971@-@P54219	0.00646748817105
DB00971@-@Q9HAZ1	0.006471860882
DB00971@-@P24752	0.00647290777928
DB00971@-@Q8N8N7	0.00647303333495
DB01593@-@P34913	0.00647317702564
DB00971@-@Q15166	0.00647357499405
DB00971@-@P03897	0.00647973793844
DB01593@-@Q9HCP0	0.00648240530184
DB01593@-@Q8TDU6	0.00648956218793
DB00971@-@Q6PHR2	0.00648957491949
DB00971@-@P32298	0.00649581281384
DB00971@-@Q9NRF9	0.00649710831677
DB00971@-@Q01538	0.00650441418448
DB00971@-@P54750	0.00651183598042
DB00971@-@P21549	0.00651365795162
DB01593@-@P40925	0.00652012870983
DB01593@-@O00764	0.00652191845515
DB01593@-@P32320	0.00652321238638
DB00971@-@P07451	0.00652385209727
DB01593@-@P49116	0.00652389676441
DB01593@-@P49761	0.00653546136093
DB01593@-@P00325	0.00653601238315
DB01593@-@Q9HCG7	0.00654483730411
DB01593@-@P55789	0.00654624025011
DB01593@-@P48547	0.00654642007841
DB01593@-@P33981	0.00654989057182
DB01593@-@Q9UIK4	0.00655065827304
DB00971@-@P01189	0.00655430668785
DB01593@-@P48454	0.00655673644306
DB00971@-@Q9UQB9	0.00655730070968
DB00971@-@P48443	0.00656236766362
DB01593@-@P23297	0.00656258300445
DB00971@-@P21673	0.00656359760335
DB00971@-@O15075	0.00656789294182
DB01593@-@O43174	0.00657141338006
DB01593@-@P68366	0.00657357932659
DB00971@-@P08620	0.00657905456577
DB00971@-@Q99250	0.00658116366201
DB00971@-@Q14353	0.00658149206991
DB01593@-@Q8N5S9	0.00658288715831
DB01593@-@P26447	0.00658496552707
DB00971@-@Q14432	0.00659153583532
DB01593@-@Q7L0J3	0.00659225061495
DB00971@-@Q9HAW7	0.00659241131843
DB01593@-@P52333	0.00659300588738
DB01593@-@P51449	0.00660262690683
DB00971@-@P09466	0.00660535379093
DB01593@-@Q9Y478	0.00660650226653
DB01593@-@P00326	0.00660830224712
DB01593@-@Q9Y3Q4	0.0066089233045
DB00971@-@P06133	0.00661252869118
DB00971@-@P16152	0.00661418538824
DB01593@-@Q53EL6	0.00661490839758
DB00971@-@P34949	0.00662388261264
DB01593@-@P34981	0.00662628070455
DB01593@-@Q8TDN2	0.00662947423777
DB01593@-@Q96RP8	0.00662947423777
DB01593@-@Q96P88	0.00663184146332
DB01593@-@P28062	0.00663355524879
DB01593@-@P28065	0.00663355524879
DB00971@-@Q13237	0.00663405535223
DB01593@-@Q8NB78	0.00663640040755
DB00971@-@O43924	0.00663783655914
DB00971@-@P04179	0.0066394527842
DB01593@-@P29762	0.00664232847304
DB00971@-@P28072	0.00665066847907
DB01593@-@Q15080	0.00665748745501
DB00971@-@A5PKW4	0.00666273385933
DB01593@-@Q8WWX8	0.006662925643
DB00971@-@P16499	0.00666540963817
DB00971@-@P35913	0.00667022806075
DB00971@-@Q8TBX8	0.00667170725348
DB01593@-@Q8IZS8	0.00667238041476
DB01593@-@Q15569	0.00667923203088
DB01593@-@O60285	0.00668673000451
DB01593@-@Q99759	0.00669074174708
DB00971@-@P14902	0.00669217703543
DB01593@-@O43193	0.00669300980975
DB00971@-@O95470	0.00672311428938
DB01593@-@Q53GD3	0.00672836999894
DB00971@-@Q8N1Q1	0.00673184982983
DB01593@-@Q13304	0.00673193512112
DB01593@-@Q9NRM7	0.00673344853788
DB01593@-@Q71U36	0.00673475259277
DB01593@-@P31213	0.0067357271445
DB01593@-@P35573	0.00674072427797
DB01593@-@P48061	0.00674129078814
DB00971@-@Q9Y2K2	0.00674322234696
DB00971@-@P28331	0.00674343562209
DB01593@-@O60427	0.0067471578737
DB00971@-@P28845	0.00675104176013
DB00971@-@P51160	0.00675341226326
DB00971@-@Q06520	0.00676207143808
DB01593@-@P51955	0.0067650765256
DB01593@-@Q9UK32	0.00676908050668
DB01593@-@P10398	0.00676916755538
DB01593@-@Q96BR1	0.00678132162459
DB00971@-@P41250	0.00678166404048
DB01593@-@P04350	0.00678418970366
DB01593@-@Q9UKV0	0.00678866097256
DB01593@-@Q495M3	0.00679115532065
DB01593@-@P50579	0.00679299715147
DB01593@-@Q9Y5N1	0.00680347162075
DB01593@-@Q8TF71	0.00680347162075
DB01593@-@P35498	0.00681124935729
DB01593@-@Q86XQ3	0.00681164892837
DB00971@-@P39900	0.00681340577534
DB00971@-@Q9UKI8	0.00681937312187
DB01593@-@Q8NCG7	0.00682730010178
DB00971@-@Q15858	0.00683554390673
DB00971@-@Q00688	0.00683739604359
DB01593@-@P18545	0.00683836982309
DB00971@-@Q9Y463	0.00684278741015
DB01593@-@Q16322	0.00685190458845
DB01593@-@P49069	0.0068545015791
DB00971@-@P00439	0.00686007110834
DB00971@-@Q9Y4K4	0.0068613008347
DB01593@-@O94806	0.00686209179168
DB01593@-@P32238	0.00686415086252
DB01593@-@Q9HC97	0.00687170745465
DB00971@-@P50225	0.00687255789939
DB00971@-@P00390	0.00688187501482
DB01593@-@Q9Y2H1	0.00688440152263
DB00971@-@Q8IVH8	0.00688499956554
DB01593@-@Q15842	0.00689351009103
DB01593@-@P20292	0.00690627516553
DB00971@-@P06276	0.00691399324354
DB01593@-@Q8TCG2	0.00691726449472
DB01593@-@Q9NRP7	0.00692726600321
DB01593@-@P05112	0.00693099808995
DB01593@-@Q15208	0.00693124278077
DB01593@-@P34995	0.00693212243674
DB00971@-@Q8NG66	0.00693256901531
DB00971@-@P63316	0.00693298769052
DB00971@-@O00483	0.00693509290938
DB01593@-@P00797	0.00694131619631
DB00971@-@Q14749	0.00694627052951
DB00971@-@Q9HAW9	0.00695070073742
DB00971@-@P30085	0.00695408778868
DB00971@-@P07741	0.00695447615428
DB01593@-@O95665	0.00695650415231
DB00971@-@P31939	0.00695758851372
DB00971@-@Q96RR4	0.00696163600674
DB00971@-@P08254	0.00696627364537
DB01593@-@Q03154	0.00696683231181
DB01593@-@O75376	0.00697761907512
DB00971@-@Q05932	0.00697926481399
DB01593@-@Q14940	0.00698187850819
DB00971@-@P16860	0.00699032129287
DB00971@-@Q9BVA1	0.00699170288807
DB01593@-@Q9NY72	0.00699836979945
DB01593@-@P09237	0.00700008520675
DB01593@-@O95977	0.00700416774838
DB01593@-@Q9Y2T6	0.00700797722612
DB01593@-@Q9H3M0	0.00701872735147
DB01593@-@P42681	0.00702307458759
DB01593@-@Q9GZZ6	0.00702794593469
DB01593@-@Q9NR97	0.00703097221591
DB00971@-@O94788	0.00703345802796
DB00971@-@Q9Y233	0.00703865188312
DB01593@-@O43570	0.00704243971097
DB00971@-@Q7RTX7	0.00704510687934
DB01593@-@P09884	0.00705507405381
DB00971@-@O60658	0.00705964301213
DB01593@-@P00491	0.00705973473192
DB00971@-@P49888	0.00706310931877
DB01593@-@P11387	0.00706778286768
DB00971@-@Q14534	0.00707036048082
DB01593@-@O60488	0.00707173655491
DB01593@-@O75828	0.00707534019195
DB01593@-@P10145	0.00707924470248
DB01593@-@P04731	0.00709194152965
DB01593@-@P10253	0.00709310011102
DB00971@-@P43235	0.00709569942981
DB01593@-@O14842	0.00710489415718
DB01593@-@P41440	0.00711576117816
DB00971@-@O95819	0.00711993048155
DB00971@-@P00352	0.0071211565982
DB00971@-@Q8IYT8	0.00712523551376
DB01593@-@P14207	0.00712588416816
DB01593@-@Q14994	0.00713028657199
DB00971@-@Q9Y6M9	0.00713151645969
DB00971@-@P04062	0.00713252927212
DB01593@-@O60840	0.00713370178808
DB01593@-@O60218	0.00713833889434
DB01593@-@Q9BV23	0.00713860255542
DB01593@-@P00915	0.0071405123645
DB01593@-@P00403	0.00714444722828
DB00971@-@O95718	0.00714812906054
DB01593@-@P13584	0.00714997548771
DB00971@-@P15289	0.0071509894731
DB01593@-@O95298	0.0071591519846
DB01593@-@O76083	0.00717092682697
DB01593@-@P49585	0.00717117682686
DB01593@-@P43116	0.00717964444215
DB01593@-@P29401	0.00718177980906
DB01593@-@Q16584	0.00718229976934
DB01593@-@P01023	0.0071887968205
DB00971@-@O95749	0.00719086144427
DB01593@-@O75582	0.00719112394394
DB01593@-@O43451	0.00719204510059
DB01593@-@Q7L7X3	0.00719881839761
DB00971@-@P13500	0.00719958176149
DB01593@-@Q9H2G2	0.00720087454054
DB01593@-@P47901	0.00720411051166
DB01593@-@P28340	0.00720593090947
DB00971@-@Q9NPH2	0.00720746682485
DB01593@-@O43868	0.00721203289641
DB00971@-@P05113	0.00722205536778
DB00971@-@O75306	0.00722460136307
DB01593@-@P25021	0.0072252350167
DB01593@-@Q92630	0.00723262014667
DB01593@-@Q9NQU5	0.00723370909647
DB01593@-@P14410	0.00723685189563
DB01593@-@Q96NT5	0.0072395427937
DB00971@-@Q16795	0.00724646278633
DB00971@-@Q86UE8	0.007248763162
DB01593@-@Q14542	0.00727688254431
DB09130@-@Q9NRX3	0.0072930424186
DB00971@-@P23258	0.00729642138212
DB09130@-@Q16549	0.00729701919616
DB00971@-@Q8TDC3	0.00730615871675
DB01593@-@P99999	0.00730678226103
DB01593@-@Q7Z418	0.00730836993024
DB01593@-@Q9UHD2	0.00731148323063
DB01593@-@P22888	0.00731557023933
DB00971@-@P40306	0.00733199196043
DB00971@-@P04745	0.00733217539145
DB01593@-@O96017	0.0073363795143
DB01593@-@O15431	0.00734159935417
DB09130@-@Q8TET4	0.0073430892475
DB09130@-@Q9UJT0	0.0073430892475
DB01593@-@O00337	0.00734549110682
DB00971@-@P54855	0.0073481858082
DB09130@-@Q9NS85	0.00734865000627
DB01593@-@P20711	0.00735081592379
DB00971@-@Q6DT37	0.00735152869605
DB01593@-@P42684	0.00735217214083
DB00971@-@Q02880	0.00735403335687
DB01593@-@Q8TDS4	0.00735450210648
DB01593@-@O43614	0.00735830502845
DB00971@-@Q9UIX4	0.00736060469709
DB01593@-@P37268	0.00736283596707
DB01593@-@P25024	0.00736350789732
DB01593@-@P98194	0.00737890395917
DB01593@-@P29275	0.00738179227746
DB00971@-@Q99460	0.00738960528839
DB00971@-@Q99707	0.00739250203534
DB00971@-@P04070	0.00739360070508
DB01593@-@P30939	0.00740004190088
DB01593@-@O95747	0.00740221018152
DB00971@-@P35790	0.00740265240827
DB01593@-@P12004	0.00740409782946
DB01593@-@Q14164	0.00740549125718
DB01593@-@Q02127	0.00740872275005
DB01593@-@Q9HAS3	0.00741279879466
DB01593@-@P00750	0.00741493024743
DB01593@-@Q92959	0.00741493051402
DB01593@-@Q13233	0.00741572168594
DB01593@-@O75343	0.00741805697177
DB00971@-@P11766	0.00742679757676
DB09130@-@O95178	0.00742766371736
DB01593@-@P13674	0.00742883479286
DB01593@-@P49720	0.00742974804859
DB01593@-@P28070	0.00742974804859
DB01593@-@P35590	0.00743076512695
DB01593@-@P07332	0.00743364387037
DB01593@-@Q00526	0.00743371028315
DB01593@-@Q14500	0.00743626738188
DB09130@-@P14854	0.0074387852349
DB01593@-@Q9Y2U5	0.00744612915201
DB01593@-@Q9UI33	0.00744763601111
DB01593@-@P07858	0.00745196269717
DB01593@-@O43613	0.00745208456315
DB01593@-@P18405	0.00745463332732
DB01593@-@Q9NYY3	0.00745774336622
DB01593@-@Q5T3U5	0.00745883730432
DB09130@-@Q8TD30	0.00746101065438
DB01593@-@Q6ZQN7	0.00746276245436
DB01593@-@P49895	0.00747112772775
DB01593@-@Q12882	0.00747135508722
DB00971@-@O95835	0.00747399867813
DB01593@-@Q9NYL2	0.00747676281473
DB09130@-@O43678	0.00748327130504
DB01593@-@Q9H252	0.0074838900492
DB01593@-@Q9NS40	0.0074838900492
DB00971@-@Q8NE63	0.00748419842405
DB01593@-@P68106	0.00749537382404
DB00971@-@P49902	0.00749938698361
DB00971@-@O60391	0.00750305133162
DB01593@-@Q9UF33	0.00750375988502
DB00971@-@Q9UBK8	0.00750592854238
DB09130@-@Q8IVH4	0.00750624027235
DB01593@-@P25786	0.00750759867133
DB00971@-@O95573	0.00750830122801
DB00971@-@O75795	0.00750851993504
DB00971@-@O00444	0.00750898987842
DB01593@-@P05093	0.00750987127195
DB01593@-@Q13451	0.00751262713581
DB01593@-@P23526	0.00751369860211
DB01593@-@Q13470	0.00751477594906
DB00971@-@Q9UBM7	0.00752715972646
DB00971@-@Q8IVW4	0.0075287100587
DB01593@-@Q2Y0W8	0.00753655749392
DB01593@-@P00742	0.00754771666786
DB01593@-@O15264	0.00755045918379
DB01593@-@Q9NVS9	0.0075531875581
DB01593@-@P30968	0.00755678773167
DB01593@-@Q9Y4D2	0.00756826204358
DB00971@-@P35030	0.00757065209005
DB01593@-@P41252	0.00757401512067
DB00971@-@P12104	0.00757691211779
DB01593@-@Q15413	0.00757773942414
DB01593@-@P53350	0.00757826476984
DB00971@-@Q07002	0.00757891797294
DB01593@-@Q9NPC2	0.00757977507841
DB01593@-@P02766	0.00758204368738
DB00971@-@Q8N2K0	0.00758608138035
DB00971@-@P04054	0.00758720327724
DB01593@-@P10826	0.00758777986802
DB01593@-@O14732	0.00759196502257
DB01593@-@P09848	0.00759544922944
DB01593@-@O43497	0.00761020605908
DB01593@-@P34969	0.00761807458115
DB01593@-@P22001	0.00761829138164
DB00971@-@Q9H598	0.00762598769902
DB00971@-@Q8TDN1	0.00762602019122
DB00971@-@Q01118	0.00762711763863
DB01593@-@Q14012	0.00763005243357
DB00971@-@P54098	0.00763500806864
DB01593@-@Q08881	0.00763538744322
DB00971@-@P49760	0.0076354625948
DB00971@-@Q9Y257	0.00763605578182
DB01593@-@P07437	0.00763724645952
DB00971@-@Q00537	0.0076384331873
DB01593@-@P14550	0.00764518495442
DB00971@-@Q9H228	0.00764755038966
DB01593@-@O60760	0.0076479608089
DB00971@-@P62508	0.00764921001864
DB01593@-@Q8NEC5	0.00765746423351
DB01593@-@P29322	0.00765819672234
DB01593@-@Q2M3M2	0.00765838097323
DB00971@-@Q06278	0.00766148297043
DB00971@-@O60331	0.00766279379651
DB01593@-@Q8WUI4	0.00766379147319
DB00971@-@Q12851	0.00766542149731
DB01593@-@P00558	0.00767083425599
DB00971@-@P07686	0.00767473975416
DB00971@-@P14920	0.00768022069348
DB01593@-@Q9NPD5	0.00768561844182
DB01593@-@O14976	0.00768588902794
DB00971@-@Q96NX5	0.00769167906375
DB01593@-@Q04828	0.00769803877987
DB01593@-@P06746	0.00770333224521
DB00971@-@Q9UPE1	0.00771034658386
DB01593@-@Q15722	0.00771475166845
DB01593@-@Q99873	0.00771593056189
DB00971@-@Q9BXA7	0.00771835693767
DB01593@-@P50613	0.00771893558301
DB09130@-@P56556	0.00772002764155
DB01593@-@P60900	0.00772446826325
DB01593@-@P11474	0.00772574888266
DB01593@-@O14965	0.00772617605935
DB00971@-@P15121	0.00772741388932
DB01593@-@Q9H4B4	0.00773249895392
DB00971@-@Q9UL54	0.00774290667048
DB00971@-@O14561	0.00774438464987
DB01593@-@Q96L42	0.00774524571126
DB00971@-@Q9NY47	0.00774619421947
DB01593@-@Q96GD4	0.00774946867097
DB00971@-@O14730	0.00775130265469
DB01593@-@P28074	0.00775389254417
DB01593@-@O75716	0.00775520913502
DB01593@-@Q16566	0.00775991190639
DB01593@-@P42330	0.00776694382858
DB01593@-@A0PJK1	0.00777514883576
DB00971@-@Q86TP1	0.00777517777243
DB01593@-@O43526	0.00777741319032
DB00971@-@O14646	0.00778806316585
DB00971@-@P47989	0.007789937973
DB01593@-@P62942	0.00779154086156
DB00971@-@Q96L34	0.00779204601151
DB01593@-@Q9UBF8	0.00779233404215
DB00971@-@Q9Y6R4	0.00779525062037
DB00971@-@Q9P1W9	0.00779883175441
DB01593@-@Q16696	0.00780034106759
DB01593@-@P11511	0.00781288494379
DB01593@-@O60779	0.00782156500394
DB01593@-@P06730	0.00782647498141
DB00971@-@P07339	0.00782695490614
DB01593@-@Q9UQ49	0.00782707851887
DB09130@-@O75380	0.0078280383486
DB01593@-@P28566	0.00782897369029
DB01593@-@Q9H2K2	0.00782944114653
DB00971@-@Q9H0K1	0.00783089820013
DB00971@-@Q8NI60	0.00783693160551
DB00971@-@P20062	0.0078421734897
DB00971@-@Q8WU08	0.00784225626858
DB00971@-@P48048	0.0078424428533
DB01593@-@P48729	0.00785066768343
DB01593@-@Q86Z02	0.00785518057625
DB01593@-@P54709	0.00785606618965
DB01593@-@P23921	0.00785685436431
DB00971@-@P32754	0.00786236920523
DB01593@-@P28221	0.00786731080899
DB01593@-@P34896	0.007872095855
DB01593@-@Q8N695	0.00787343229945
DB00971@-@P57078	0.00787478973345
DB01593@-@Q14003	0.00788437185414
DB01593@-@P54577	0.00788528295998
DB01593@-@Q15746	0.00788638439292
DB01593@-@P29466	0.00788704915181
DB00971@-@P27816	0.00789070433035
DB01593@-@A5X5Y0	0.0078909880654
DB01593@-@Q9BUB5	0.00789238234814
DB09130@-@Q969I3	0.00789549338605
DB00971@-@P11137	0.00789601657197
DB01593@-@O14818	0.00791835127226
DB01593@-@P02795	0.00791912503918
DB01593@-@Q96D53	0.00792196584559
DB01593@-@Q03721	0.00793030207556
DB01593@-@Q9UM07	0.00793062726406
DB00971@-@P17516	0.00793914684031
DB00971@-@P02763	0.00794253523658
DB00971@-@Q13118	0.00794285455167
DB00971@-@P49759	0.0079442823164
DB00971@-@O14684	0.00794772748562
DB00971@-@Q9H1R3	0.00794840588008
DB00971@-@P19878	0.00795298848108
DB00971@-@P31327	0.00795378698872
DB01593@-@P48051	0.00795527232185
DB01593@-@Q96KK3	0.00795950289849
DB01593@-@Q9H2X6	0.00796052907346
DB00971@-@Q9NYX4	0.00796765397562
DB01593@-@P48637	0.00796887727884
DB01593@-@P27338	0.00796991801127
DB00971@-@P11678	0.00797749059907
DB01593@-@Q13315	0.00798137883263
DB00971@-@Q9Y618	0.00798197905668
DB00971@-@P09210	0.00799160623505
DB00971@-@Q96BD0	0.00799377606587
DB00971@-@Q9UQ05	0.00800211784683
DB01593@-@P51788	0.00800543436825
DB01593@-@Q15311	0.00800849402795
DB00971@-@Q2M2I8	0.0080108285941
DB01593@-@P25789	0.00801127142866
DB01593@-@Q6PIU1	0.00801458629366
DB00971@-@P35219	0.00801926417865
DB00971@-@Q16558	0.00802247709148
DB00971@-@Q13885	0.0080226915856
DB09130@-@Q15835	0.00802679462554
DB00971@-@P57059	0.00802715761703
DB00971@-@Q01668	0.00802793926972
DB00971@-@P19224	0.00803013302127
DB01593@-@P51679	0.00803054375823
DB00971@-@P15735	0.00805294205479
DB09130@-@Q8NFD2	0.00805459841938
DB09130@-@P0C264	0.00805459841938
DB00971@-@P49356	0.00805576181182
DB00971@-@O60656	0.00805697480495
DB01593@-@P00492	0.00806083458881
DB01593@-@Q9NPA1	0.00806195358396
DB01593@-@Q9BXJ7	0.00806272073875
DB00971@-@Q9NVV9	0.00807451672488
DB01593@-@P21709	0.0080823218332
DB01593@-@P10827	0.00808269955943
DB00971@-@P80192	0.00808603547313
DB01593@-@Q9H2J7	0.00809120626607
DB09130@-@O95182	0.00809128303125
DB00971@-@P62312	0.00810646382586
DB01593@-@P35398	0.00810827814924
DB01593@-@P04818	0.00811132931084
DB00971@-@Q9BRS2	0.00811186445973
DB00971@-@P31350	0.00811245471461
DB09130@-@O43920	0.00811352606632
DB09130@-@P17568	0.00811352606632
DB00971@-@P49336	0.00811691991383
DB01593@-@Q9Y691	0.00811756117163
DB09130@-@P23946	0.00812508130541
DB01593@-@O43525	0.00812941385698
DB00971@-@P30711	0.00812956973684
DB00971@-@Q96RJ0	0.00813547260331
DB00971@-@P28702	0.00814167323475
DB01593@-@Q9NYG8	0.00814187402729
DB00971@-@Q9P0L2	0.00814482696363
DB01593@-@P28066	0.00814817896371
DB01593@-@P36021	0.00814910596706
DB01593@-@P42785	0.00814920442183
DB00971@-@Q6IB77	0.00815000955583
DB01593@-@Q9NSA2	0.00815015613147
DB00971@-@Q9UIG8	0.00815290034158
DB00971@-@O96013	0.00815338378007
DB01593@-@P48549	0.00816069159975
DB01593@-@O43293	0.00816194131625
DB09130@-@P51970	0.00816257497854
DB00971@-@P07711	0.00817678227722
DB01593@-@Q96P56	0.00817775139603
DB01593@-@P48544	0.00818293463482
DB01593@-@Q8N4M1	0.0081861669367
DB01593@-@Q01064	0.00818655545867
DB00971@-@Q9GZU7	0.00818833267286
DB01593@-@P09917	0.00819094127001
DB01593@-@O75676	0.00819218380442
DB01593@-@Q9UJ96	0.00819768772101
DB00971@-@P42679	0.00820011666124
DB01593@-@P78362	0.00820062311943
DB01593@-@P14780	0.00820374160773
DB00971@-@P30291	0.00820603598103
DB00971@-@Q6VVX0	0.00821049467502
DB00971@-@P01579	0.00821129984488
DB01593@-@Q9UBE8	0.00821170188834
DB01593@-@P34972	0.00821471265312
DB00971@-@Q7Z2H8	0.00821851874177
DB01593@-@Q9P286	0.00821934970173
DB00971@-@Q92820	0.00822215332894
DB01593@-@Q9Y4U1	0.00822630283185
DB00971@-@Q9H093	0.0082335736708
DB00971@-@P20839	0.00823457538746
DB01593@-@P25787	0.00823715110399
DB01593@-@Q9UPZ9	0.00824031721037
DB00971@-@Q9Y256	0.00824038993138
DB01593@-@Q9Y5Y4	0.00824385178776
DB01593@-@P08246	0.00825555943301
DB00971@-@P04183	0.0082587380549
DB01593@-@Q13443	0.0082593098483
DB01593@-@P20618	0.00825939413905
DB01593@-@Q13200	0.00826101572861
DB00971@-@P26358	0.00826257880373
DB00971@-@Q13627	0.00827028481984
DB01593@-@Q99436	0.00827051565659
DB00971@-@Q6XUX3	0.00827629776695
DB00971@-@O75747	0.00828830623072
DB01593@-@P35346	0.00829341909952
DB00971@-@Q8TD08	0.00829533009537
DB00971@-@Q96SW2	0.00829553638072
DB09130@-@Q8WU03	0.00830107342688
DB01593@-@Q9P0J0	0.0083012307504
DB00971@-@O15528	0.00830139537114
DB00971@-@Q7RTT9	0.00830227309394
DB00971@-@O00519	0.00830333479307
DB00971@-@O94768	0.00830664694716
DB00971@-@P07585	0.00831304922167
DB01593@-@P21918	0.00831486757102
DB09130@-@P16233	0.00832051953421
DB01593@-@P40394	0.0083273523256
DB00971@-@P12236	0.00832949301378
DB01593@-@O14939	0.00833217836587
DB01593@-@P43115	0.00833669281488
DB00971@-@Q9NYB5	0.00833721239659
DB01593@-@P47898	0.00834227033711
DB09130@-@Q8IWT1	0.00834249074543
DB00971@-@Q92918	0.0083450125169
DB00971@-@Q9UEE5	0.00834791556492
DB01593@-@P43119	0.00835014788626
DB01593@-@Q04771	0.00835292543292
DB01593@-@P51843	0.00835406621327
DB09130@-@Q9NZK7	0.00835983304424
DB01593@-@Q14330	0.00836017831897
DB01593@-@Q8TAE7	0.00836053163778
DB01593@-@P0DMS8	0.00836302605905
DB00971@-@P23280	0.00836631800103
DB09130@-@Q99447	0.00838059484648
DB01593@-@Q92953	0.00838150144807
DB00971@-@P80404	0.00838455153408
DB09130@-@O43181	0.00840824628098
DB01593@-@P33260	0.00841202453197
DB00971@-@Q9UGI6	0.00841545915881
DB09130@-@Q8N183	0.00841936779851
DB00971@-@P21127	0.00841952915296
DB01593@-@O94759	0.00842222715051
DB01593@-@Q7LG56	0.00842628686759
DB00971@-@Q92753	0.00842894323491
DB01593@-@P12235	0.0084297129931
DB09130@-@O95299	0.00843163478881
DB00971@-@P06310	0.00843221807845
DB00971@-@Q9HB55	0.00844237333195
DB01593@-@Q12908	0.0084428178288
DB00971@-@P03886	0.00844349879783
DB01593@-@P49019	0.00844489394771
DB00971@-@O60911	0.00845021866958
DB00971@-@P16662	0.00845646210417
DB00971@-@P08686	0.00846114524345
DB00971@-@Q16568	0.0084625045967
DB01593@-@Q9Y6L6	0.00846675055487
DB09130@-@P20061	0.00847410934556
DB09130@-@P17538	0.00847650214191
DB01593@-@P09172	0.00848297787949
DB01593@-@O60706	0.00848369989732
DB01593@-@P03950	0.00848482664461
DB01593@-@Q13546	0.0084907858525
DB00971@-@Q86VL8	0.00849347669708
DB00971@-@O94956	0.0084939334403
DB09130@-@Q96AY3	0.00849774955533
DB00971@-@Q59H18	0.00849807372126
DB09130@-@Q5JUK3	0.00849859633274
DB00971@-@Q92952	0.00850024007113
DB01593@-@Q02108	0.00850188487227
DB01593@-@Q14973	0.00850226636378
DB01593@-@P49721	0.00851116113507
DB01593@-@P29597	0.00851536623105
DB09130@-@P17707	0.00852161387137
DB00971@-@Q96Q40	0.00852230271594
DB01593@-@P21589	0.00853235719396
DB09130@-@O75493	0.00854551070118
DB00971@-@Q9H3Y6	0.00854623043631
DB09130@-@O00748	0.00854631871249
DB01593@-@Q13867	0.00855008780511
DB00971@-@O60885	0.0085524070944
DB00971@-@Q02641	0.00856464842405
DB00971@-@Q9H3N8	0.00856561445457
DB01593@-@Q9BQ31	0.00857014353763
DB01593@-@Q8IWA5	0.00857045886162
DB01593@-@P11245	0.0085706140332
DB00971@-@Q969S8	0.00857076769312
DB01593@-@Q13258	0.00857522735346
DB01593@-@P51164	0.00857543678232
DB01593@-@P48067	0.00857588774441
DB09130@-@Q9BYT3	0.00858073030669
DB01593@-@P17658	0.00858078577122
DB00971@-@P48547	0.0085818171019
DB00971@-@P51956	0.00858720320367
DB00971@-@Q9HBH9	0.00858741364871
DB09130@-@Q16831	0.00858834297658
DB00971@-@P54289	0.0085922630277
DB09130@-@Q9P2K8	0.00859438021845
DB00971@-@P49916	0.00859507173745
DB09130@-@Q6P3R8	0.00859719648808
DB00971@-@P49116	0.00860008195127
DB00971@-@Q9Y3Q4	0.00860836342262
DB09130@-@P03901	0.00861544388425
DB09130@-@P0DJD9	0.00861981574581
DB00971@-@P52333	0.0086207259905
DB01593@-@O75365	0.00862160050011
DB01593@-@P21453	0.0086227906261
DB00971@-@P34913	0.00862423941075
DB09130@-@P23786	0.00862578330093
DB01593@-@Q9H2K8	0.00862627721112
DB00971@-@P60891	0.00862749412356
DB00971@-@Q86UW2	0.00862778871588
DB01593@-@Q01740	0.00862794447683
DB00971@-@P00395	0.00862850195367
DB00971@-@P28062	0.00863138985303
DB01593@-@O14964	0.00863234538869
DB00971@-@Q9NY46	0.00863802332015
DB00971@-@Q13509	0.00863914778214
DB09130@-@Q9BU02	0.00864181036869
DB00971@-@O43283	0.00864593886275
DB01593@-@Q9Y5Y6	0.0086476481141
DB01593@-@Q9Y5S2	0.00865429237628
DB09130@-@P15086	0.00865466237816
DB01593@-@P30872	0.0086586499115
DB00971@-@P28065	0.00866107209773
DB00971@-@P51449	0.00866837863767
DB00971@-@Q86VW1	0.0086763661059
DB00971@-@Q5VT25	0.00867831696828
DB01593@-@P78334	0.00868557629863
DB01593@-@Q9Y6K1	0.00868774927802
DB00971@-@P48061	0.00868788437896
DB09130@-@Q6ZN16	0.00869211758578
DB00971@-@P24557	0.00869699004378
DB01593@-@Q06432	0.00870069943379
DB00971@-@P31213	0.00870175785629
DB01593@-@O15554	0.0087032873878
DB01593@-@P01584	0.00870768622309
DB01593@-@P29218	0.00871693054708
DB00971@-@P23297	0.00871951428205
DB00971@-@Q96DB2	0.00872359370282
DB00971@-@Q96FL8	0.00872723405709
DB00971@-@Q9Y3R4	0.0087337574323
DB09130@-@Q9Y663	0.00873778057713
DB00971@-@P35610	0.00873939118609
DB01593@-@Q16790	0.00873952337307
DB00971@-@Q9UIK4	0.00874053133448
DB01593@-@P25788	0.00874293385062
DB01593@-@P11509	0.00874320913754
DB01593@-@P46059	0.0087477480459
DB00971@-@Q9Y478	0.00874900114668
DB00971@-@P22079	0.0087566157032
DB00971@-@Q7L0J3	0.00875741955281
DB09130@-@P56181	0.00876364725334
DB01593@-@Q9Y2H9	0.0087704687404
DB01593@-@P31152	0.00877236141662
DB00971@-@P33981	0.00877295631591
DB01593@-@Q8TCC7	0.00877751330728
DB09130@-@O60939	0.00878017958436
DB01593@-@P51692	0.00878810665115
DB01593@-@Q8NCM2	0.00879020102824
DB00971@-@O00764	0.00879425738745
DB00971@-@P05112	0.00879542973989
DB00971@-@P49761	0.00880225329608
DB01593@-@Q96RI1	0.00880770458642
DB00971@-@P51955	0.00880952668549
DB00971@-@Q86V86	0.00880971780691
DB00971@-@Q53EL6	0.0088129570087
DB01593@-@O75762	0.00881322217084
DB00971@-@Q8TD19	0.00881325736306
DB01593@-@Q03518	0.00881399143542
DB00971@-@P46721	0.00881501569335
DB01593@-@P35408	0.0088176941876
DB01593@-@Q9UL51	0.00881847389823
DB00971@-@P53671	0.00881916305837
DB00971@-@Q8NB78	0.00882000846565
DB00971@-@Q15080	0.00882055991951
DB01593@-@P23458	0.00882430173406
DB01593@-@Q02153	0.00882440888077
DB01593@-@Q8TD43	0.00882491535409
DB01593@-@P04035	0.0088288657195
DB01593@-@P13631	0.00883647578147
DB00971@-@P32320	0.00883994671518
DB01593@-@P11388	0.0088399514786
DB00971@-@O43174	0.0088436661745
DB00971@-@P26447	0.00884555645195
DB01593@-@P24462	0.0088457637158
DB01593@-@P13716	0.00884773362494
DB09130@-@P27352	0.00885196491982
DB09130@-@Q13093	0.008853931483
DB01593@-@O75385	0.00885396850291
DB09130@-@Q56UN5	0.00885813125728
DB01593@-@P62937	0.00886190215056
DB00971@-@Q9HCG7	0.00886640816657
DB01593@-@Q8WWI5	0.00887885020057
DB00971@-@Q96BR1	0.00888029336981
DB09130@-@P41439	0.0088827406754
DB00971@-@Q9UKV0	0.00888280035059
DB00971@-@P68366	0.00890046602258
DB00971@-@Q9NRM7	0.00890415920655
DB01593@-@Q15125	0.00890573788553
DB01593@-@Q9UBC3	0.00890633821603
DB01593@-@O60341	0.0089100246891
DB00971@-@Q86XQ3	0.00893555516047
DB00971@-@P55789	0.00893786379362
DB01593@-@P57789	0.00893940582058
DB00971@-@Q9HCP0	0.00894176219192
DB00971@-@Q9GZZ6	0.00894645297754
DB01593@-@Q9BY07	0.00894664562071
DB00971@-@Q71U36	0.00894666789825
DB00971@-@P29762	0.00894802466402
DB01593@-@P29373	0.00895004550704
DB00971@-@O60285	0.00895562489861
DB01593@-@O15197	0.00895634231138
DB01593@-@Q16620	0.00896627166347
DB01593@-@P54756	0.00896853188643
DB01593@-@P32245	0.00896883897042
DB09130@-@Q52WX2	0.00896934643262
DB00971@-@Q9UK32	0.00897006929807
DB00971@-@P40925	0.0089750242911
DB09130@-@O00217	0.00897701778529
DB01593@-@Q9H222	0.00897742653652
DB00971@-@O60427	0.0089776622356
DB01593@-@P19793	0.00898026840188
DB01593@-@P49674	0.00898546891876
DB09130@-@P05091	0.00898548161532
DB01593@-@Q86UW1	0.00899057590882
DB09130@-@O14717	0.0089973187867
DB00971@-@Q8N5S9	0.00900289079817
DB01593@-@Q07869	0.00900469010771
DB01593@-@Q99685	0.00900540493288
DB00971@-@P35498	0.00900708859189
DB01593@-@P45984	0.00900868809415
DB01593@-@P10828	0.00901107735375
DB09130@-@Q96RQ9	0.0090156143801
DB00971@-@P35573	0.00901812052599
DB01593@-@P51589	0.00901897029634
DB00971@-@P48454	0.00903007586083
DB01593@-@O95180	0.00903371669689
DB00971@-@P32321	0.00903455219737
DB00971@-@Q99759	0.0090352379501
DB01593@-@Q96T55	0.00903824043562
DB01593@-@Q8N1C3	0.00904384573305
DB00971@-@P10398	0.00904673843602
DB00971@-@Q15842	0.00905288711897
DB00971@-@Q9NR97	0.00905296422089
DB01593@-@Q00653	0.00905473858936
DB01593@-@O00255	0.00905564215604
DB01593@-@P33032	0.00905653657312
DB09130@-@Q6UVM3	0.0090599650179
DB01593@-@Q07864	0.00906627563255
DB01593@-@P45985	0.00907205848584
DB00971@-@P20292	0.00907882499734
DB01593@-@Q15349	0.00908017844963
DB00971@-@Q9NY72	0.00908297157006
DB01593@-@Q07699	0.00908842397411
DB09130@-@P07360	0.00908859858094
DB00971@-@P00797	0.00909088700575
DB01593@-@Q86Y07	0.00909180384874
DB00971@-@O60669	0.00909489402962
DB01593@-@Q13370	0.00910421707945
DB00971@-@P09884	0.00910443332494
DB00971@-@P04350	0.00910494174803
DB00971@-@Q495M3	0.00910678786573
DB00971@-@P11387	0.00910878874167
DB00971@-@Q8TDN2	0.0091104400872
DB00971@-@Q96RP8	0.0091104400872
DB09130@-@Q9NSY1	0.00911392616057
DB00971@-@Q15569	0.00912098630355
DB01593@-@P15153	0.00912459382361
DB01593@-@P43220	0.0091298500429
DB09130@-@P35504	0.00913023815912
DB01593@-@O14757	0.00913025264532
DB00971@-@P10145	0.0091305276721
DB01593@-@Q99808	0.00913664740068
DB00971@-@O75376	0.00913728801306
DB09130@-@Q969P6	0.00913989940221
DB01593@-@O00506	0.00914154894837
DB01593@-@Q08209	0.0091454599021
DB09130@-@P03956	0.00914724237939
DB00971@-@P42681	0.00915272510969
DB01593@-@P78368	0.00915806590283
DB01593@-@P42685	0.00916399835042
DB09130@-@Q9UBX1	0.00917216744576
DB09130@-@Q8WXR4	0.00917508643542
DB09130@-@Q8N568	0.009175094507
DB01593@-@O75460	0.00917618196846
DB09130@-@P03891	0.00917863180675
DB00971@-@Q8TDU6	0.00917923453601
DB00971@-@P00326	0.00918595181879
DB01593@-@Q9UKE5	0.00919019892037
DB00971@-@Q8IZS8	0.00919248539611
DB09130@-@P80370	0.00920080478763
DB09130@-@Q9HA47	0.00920531924941
DB00971@-@P18545	0.00921005361822
DB09130@-@Q9H3S4	0.00921088000818
DB09130@-@Q9Y259	0.00921430057139
DB09130@-@Q9UJT1	0.00921545555588
DB00971@-@P49069	0.0092168209911
DB00971@-@P10253	0.00921968643165
DB01593@-@Q96GD0	0.00922365861034
DB01593@-@O75469	0.00922652916114
DB09130@-@Q9BZX2	0.00922756228448
DB00971@-@P00325	0.00923493639259
DB01593@-@P31391	0.00924153166536
DB09130@-@P14091	0.00924397114957
DB00971@-@P50579	0.0092483452274
DB00971@-@P28340	0.00925288624176
DB01593@-@P20815	0.00925725986457
DB00971@-@O60488	0.00926569398777
DB00971@-@Q14994	0.00926641033815
DB01593@-@Q9P1Z3	0.00926727790716
DB09130@-@P51649	0.00926991271492
DB09130@-@P18440	0.00926996001446
DB01593@-@Q13733	0.00927013159344
DB01593@-@P54284	0.00927133450836
DB01593@-@Q9H244	0.00927956653623
DB01593@-@P31513	0.00928014497824
DB00971@-@P00491	0.00928098118098
DB00971@-@Q8NCG7	0.00928443003627
DB01593@-@P24941	0.00928940757078
DB09130@-@Q9H2D1	0.00929134780403
DB09130@-@Q9H169	0.00929184939832
DB00971@-@O94806	0.00929407694836
DB00971@-@P09237	0.00929434578072
DB01593@-@P08235	0.00929923257163
DB00971@-@Q53GD3	0.0093008944264
DB01593@-@P22309	0.00930434265261
DB00971@-@Q9NRP7	0.00930638061997
DB00971@-@Q16322	0.00930841325054
DB01593@-@P14770	0.00930860729964
DB01593@-@Q9ULS6	0.00930970815797
DB09130@-@P19404	0.00931497068492
DB09130@-@Q8TCT1	0.00931786664781
DB01593@-@P15104	0.00932014340683
DB00971@-@O96017	0.00932344732159
DB00971@-@P32238	0.00933382268208
DB01593@-@P05164	0.00933649428326
DB01593@-@P43088	0.00933677921641
DB00971@-@P18405	0.00934067908784
DB01593@-@O14920	0.009350365745
DB00971@-@Q15208	0.00935059227046
DB00971@-@O75582	0.00935561959626
DB00971@-@P12004	0.00935629133165
DB09130@-@P09669	0.00935807690923
DB09130@-@Q86Y39	0.009363637668
DB01593@-@Q15759	0.00936377714675
DB01593@-@P09960	0.00937235024702
DB00971@-@Q9Y2H1	0.00938457792743
DB09130@-@Q8WTQ7	0.00938509747548
DB00971@-@Q16584	0.00938698462822
DB09130@-@P04278	0.00939062101888
DB09130@-@O95167	0.00939144146183
DB09130@-@O43677	0.00939144146183
DB01593@-@Q04760	0.00939229305404
DB00971@-@Q8TCG2	0.00939972977237
DB01593@-@O60741	0.00940655124519
DB01593@-@P46734	0.00940800803312
DB01593@-@P35368	0.00941127466888
DB09130@-@Q86YV6	0.00941150306947
DB00971@-@P01023	0.0094145012909
DB01593@-@P16066	0.00942023860646
DB00971@-@Q14940	0.00942312895201
DB00971@-@Q8WWX8	0.00942483460244
DB01593@-@O14733	0.00942552440041
DB00971@-@Q9UHD2	0.00942931949995
DB09130@-@Q8NEV4	0.00943126953737
DB01593@-@P35367	0.00943621329279
DB00971@-@Q9H3M0	0.00943767529205
DB00971@-@P42684	0.00943843713993
DB00971@-@Q13304	0.00944183386425
DB00971@-@P68106	0.00944203399253
DB00971@-@O76083	0.00944370103375
DB09130@-@Q9Y5K3	0.00944890390965
DB01593@-@P48039	0.00945759477556
DB00971@-@P14207	0.00945823494056
DB00971@-@Q9Y5N1	0.00946145659173
DB00971@-@O60218	0.00947363868337
DB01593@-@O00591	0.00948054006148
DB00971@-@Q96P88	0.00948328170762
DB09130@-@P03915	0.00948845031649
DB00971@-@P98194	0.00948872237914
DB09130@-@Q9H4B7	0.00949240521796
DB00971@-@Q92630	0.00949890489857
DB00971@-@P28070	0.00949987969418
DB00971@-@O75828	0.0095006778213
DB01593@-@Q9UEW8	0.00950198187957
DB09130@-@Q3ZCM7	0.0095035267355
DB09130@-@P19971	0.00950489106595
DB01593@-@Q96J66	0.00950527604154
DB01593@-@P53355	0.00950529663684
DB00971@-@Q9NQU5	0.00950890841492
DB00971@-@Q03154	0.0095099911854
DB00971@-@O60840	0.00951397062025
DB01593@-@Q9H221	0.00951698530861
DB01593@-@Q13188	0.00951822451645
DB00971@-@P20711	0.00952078378606
DB00971@-@P00403	0.00952156833632
DB00971@-@P49720	0.00952204317495
DB00971@-@Q7L7X3	0.00952242807029
DB00971@-@P53350	0.00952468106595
DB01593@-@Q13164	0.00953098810843
DB09130@-@P51854	0.00953545978282
DB01593@-@P19525	0.00953685066681
DB01593@-@Q96RD7	0.00953829517011
DB01593@-@P12314	0.00954057362591
DB00971@-@P07332	0.00955578602224
DB01593@-@Q92806	0.00955587412384
DB00971@-@Q9H2G2	0.00955641456944
DB00971@-@Q9HC97	0.00955850670649
DB00971@-@Q8TF71	0.00955881395378
DB01593@-@P41968	0.00956071007088
DB00971@-@P25786	0.00956764100811
DB00971@-@Q96NT5	0.00956771095536
DB00971@-@Q9ULX7	0.00957049337692
DB01593@-@P11473	0.00957503364559
DB09130@-@Q14181	0.0095754702762
DB00971@-@P07858	0.00957630859514
DB00971@-@P29401	0.0095767605963
DB00971@-@Q9BV23	0.00957696480543
DB01593@-@P01008	0.00957705178482
DB09130@-@Q06203	0.00958088298827
DB00971@-@Q9NYY3	0.00958126815257
DB00971@-@Q02127	0.00958505843283
DB00971@-@O43193	0.0095866435646
DB00971@-@P10826	0.00958931278438
DB00971@-@P99999	0.00959155768521
DB00971@-@Q14164	0.00959590892297
DB00971@-@P13584	0.00960089208964
DB09130@-@P05543	0.0096030228862
DB09130@-@P22894	0.0096050611803
DB01593@-@Q9Y6M7	0.00960758135042
DB00971@-@O95298	0.00960870171204
DB01593@-@Q9UK17	0.00961008961774
DB00971@-@P04731	0.00961328875972
DB01593@-@Q13698	0.00961491656082
DB01593@-@O00750	0.00961653853583
DB00971@-@O43451	0.00962446566054
DB01593@-@Q9NS75	0.00962805225712
DB01593@-@P33402	0.00962899214447
DB00971@-@P00750	0.00963183448655
DB00971@-@Q9Y2T6	0.00963389658448
DB09130@-@P45452	0.0096470517057
DB01593@-@P23469	0.00966040326864
DB01593@-@P09038	0.00966413235639
DB09130@-@Q6V1X1	0.00966832977163
DB09130@-@P04746	0.00967014019007
DB01593@-@Q13163	0.00967283141882
DB00971@-@P49585	0.00967647988209
DB01593@-@P08842	0.0096830575923
DB01593@-@Q16881	0.00968610880236
DB09130@-@P25774	0.00968767163032
DB00971@-@O95665	0.00968972483703
DB01593@-@Q05940	0.00969262007967
DB01593@-@Q9NYK1	0.00970157115571
DB09130@-@Q16739	0.0097024177295
DB00971@-@O95977	0.00970285569655
DB09130@-@P46597	0.00970549792208
DB01593@-@P56696	0.00970553148767
DB01593@-@Q03181	0.00970607292986
DB00971@-@Q15413	0.00970810958192
DB00971@-@O14842	0.00971440190249
DB00971@-@P34981	0.00971789272292
DB00971@-@Q00526	0.00971886177124
DB00971@-@P60900	0.00972229485641
DB09130@-@P40261	0.00972379807478
DB01593@-@P15382	0.00972883283019
DB00971@-@P42330	0.00973858935353
DB09130@-@P0C1S8	0.00973866450232
DB00971@-@O14965	0.00974078525629
DB01593@-@P05231	0.00974248895504
DB00971@-@P05093	0.00974348075788
DB01593@-@Q07973	0.00974846339524
DB00971@-@Q9NYL2	0.00975471945134
DB00971@-@P07437	0.00975740667415
DB00971@-@P37268	0.00975991110065
DB01593@-@P54753	0.00976342872994
DB00971@-@P14410	0.00977442906868
DB09130@-@P06865	0.00977584622531
DB00971@-@P06746	0.00978247196292
DB09130@-@P03923	0.00978265180345
DB00971@-@P29275	0.00978371989962
DB00971@-@Q14012	0.0097881141649
DB00971@-@P11474	0.00979435607584
DB00971@-@O43497	0.0097951503607
DB00971@-@P41440	0.00979694755125
DB09130@-@O95169	0.00979702150266
DB09130@-@P12724	0.00979764944305
DB01593@-@Q99640	0.00979767286853
DB09130@-@P07477	0.00980697088446
DB00971@-@P25024	0.00981368321555
DB00971@-@Q96GD4	0.00981739118902
DB00971@-@Q13233	0.00981745534498
DB00971@-@O75343	0.00982346262584
DB00971@-@P62942	0.00982354761264
DB00971@-@Q9Y2U5	0.00982572326855
DB01593@-@Q9NR82	0.00982687026387
DB00971@-@P28074	0.00982737483347
DB01593@-@Q15418	0.00983013733535
DB09130@-@Q9UNI1	0.00983015529863
DB09130@-@Q86TI2	0.00983819046624
DB01593@-@P27448	0.00984102308183
DB01593@-@O14788	0.00984391451486
DB09130@-@P07098	0.009846056457
DB00971@-@Q08881	0.00984618736804
DB00971@-@P50613	0.00984698073991
DB09130@-@Q9NY91	0.00984888844485
DB09130@-@O43252	0.00985447140081
DB00971@-@Q13315	0.00985584372683
DB00971@-@Q04828	0.00985950525908
DB00971@-@O15264	0.00986059616882
DB09130@-@P51580	0.00986299933352
DB00971@-@P35590	0.00987580519174
DB00971@-@P22888	0.00987947980417
DB00971@-@O95747	0.00988030742879
DB09130@-@Q9UI09	0.00988508378646
DB00971@-@Q8WUI4	0.00988542803623
DB09130@-@O43674	0.00988586140337
DB00971@-@P34995	0.0098870003759
DB00971@-@Q9H4B4	0.00989082722203
DB01593@-@P12821	0.00989144307027
DB00971@-@P47901	0.00989175623324
DB00971@-@Q13470	0.00989221520697
DB09130@-@O14756	0.00989832664073
DB00971@-@P13674	0.00990168502761
DB01593@-@Q6U841	0.00990641605565
DB09130@-@Q9C098	0.00991011896037
DB09130@-@Q8TDR2	0.00991127397714
DB01593@-@Q9Y2I1	0.00991263923389
DB01593@-@Q16659	0.00991402823401
DB00971@-@Q9H2X6	0.00991899301107
DB09130@-@Q92781	0.00992337787384
DB00971@-@O14732	0.00992570925891
DB00971@-@Q7Z418	0.00992659874475
DB00971@-@P43116	0.00992742101689
DB09130@-@O15432	0.0099393875937
DB09130@-@O43676	0.00994014707009
DB09130@-@O95139	0.00994146899104
DB01593@-@P07327	0.00994571515908
DB01593@-@P06401	0.00994799392856
DB09130@-@P49821	0.009951424693
DB00971@-@P02766	0.00995169114845
DB00971@-@P29466	0.00995620869463
DB09130@-@P19652	0.00995668080379
DB00971@-@P23526	0.00995824368124
DB00971@-@P22001	0.00996352593971
DB00971@-@P48729	0.00996507792248
DB00971@-@O43614	0.00996528413916
DB00971@-@Q8TDS4	0.00996578435951
DB00971@-@O14976	0.0099688622816
DB00971@-@P00742	0.00997644755502
DB00971@-@O15431	0.00997933658611
DB00971@-@Q14500	0.00998097893644
DB09130@-@Q8IY84	0.00998240882434
DB09130@-@Q9NRH2	0.00998240882434
DB09130@-@P03905	0.00998664333471
DB09130@-@P49788	0.00998855129349
DB01593@-@P53778	0.00999237122963
DB00971@-@Q12882	0.00999447644731
DB00971@-@Q16566	0.00999460030767
DB09130@-@Q9Y2D0	0.00999968780673
DB09130@-@P35218	0.00999968780673
DB00971@-@P11511	0.00999971845134
DB01593@-@P04271	0.0100003305245
DB00971@-@Q9UI33	0.0100042839156
DB00971@-@O00337	0.0100078768203
DB01593@-@Q09428	0.0100095047704
DB00971@-@P25021	0.0100133253908
DB00971@-@O14818	0.0100151057645
DB00971@-@P54709	0.0100160611677
DB01593@-@P14174	0.010016774137
DB00971@-@Q86Z02	0.0100175921704
DB09130@-@Q96LZ3	0.0100191600648
DB01593@-@O95264	0.0100192980439
DB00971@-@Q99873	0.0100201044476
DB00971@-@O43613	0.0100223699952
DB01593@-@Q07820	0.0100238270131
DB00971@-@Q14542	0.0100287293598
DB01593@-@P20648	0.0100299633506
DB01593@-@P20813	0.0100302053332
DB01593@-@P49286	0.0100465168053
DB00971@-@Q9NPC2	0.0100470463389
DB00971@-@Q13451	0.0100483225344
DB00971@-@P35398	0.010050513867
DB00971@-@Q8NEC5	0.0100524590016
DB00971@-@O60760	0.010055761977
DB00971@-@Q9Y4D2	0.0100630570312
DB01593@-@P16581	0.0100682730194
DB09130@-@P08700	0.0100685824075
DB00971@-@Q9NVS9	0.0100745176722
DB01593@-@O15440	0.0100823174697
DB01593@-@P21452	0.0100961458387
DB09130@-@P53582	0.010099712665
DB00971@-@P06730	0.0101048932346
DB00971@-@P29322	0.0101051965326
DB09130@-@Q9BY08	0.010108576353
DB00971@-@Q6ZQN7	0.0101106393083
DB01593@-@Q14680	0.0101115580682
DB00971@-@Q9H2K2	0.0101143621108
DB00971@-@P25789	0.0101150173071
DB01593@-@P50406	0.0101156477476
DB01593@-@P05121	0.0101167040042
DB00971@-@O43868	0.0101223273491
DB01593@-@P31639	0.0101224748865
DB00971@-@Q14003	0.0101230683255
DB09130@-@Q16718	0.0101255893711
DB01593@-@O95069	0.0101322240473
DB09130@-@Q14697	0.010135288741
DB00971@-@Q9HAS3	0.0101413225485
DB00971@-@P10827	0.0101418589533
DB00971@-@P23921	0.0101493456096
DB09130@-@O95237	0.0101512695051
DB00971@-@P27338	0.0101553293275
DB00971@-@P14550	0.0101578859028
DB00971@-@P04818	0.0101613970679
DB09130@-@P17050	0.0101642799216
DB09130@-@Q07343	0.0101667949706
DB00971@-@Q9UBF8	0.0101680337846
DB01593@-@P51172	0.0101694884637
DB00971@-@O43526	0.0101702069838
DB00971@-@P34896	0.0101719720844
DB01593@-@Q7KZI7	0.0101789726492
DB00971@-@P00558	0.0101829429877
DB00971@-@O75716	0.0101982210438
DB09130@-@P23141	0.0101986709199
DB00971@-@P49895	0.0102033787155
DB00971@-@Q9UF33	0.0102039334617
DB00971@-@P41252	0.0102070409475
DB01593@-@Q9UHC9	0.0102109429265
DB09130@-@B2RXH2	0.0102119369548
DB09130@-@Q9Y5Y9	0.0102129991325
DB01593@-@Q99500	0.0102176410413
DB01593@-@P11802	0.010222620875
DB09130@-@P54840	0.0102250125223
DB09130@-@Q9H422	0.0102277553147
DB09130@-@Q16816	0.0102288870612
DB01593@-@P32239	0.0102293426531
DB09130@-@Q63ZE4	0.0102383982921
DB00971@-@O43293	0.010241336958
DB01593@-@P02788	0.0102448936098
DB01593@-@P25105	0.0102564221014
DB00971@-@P02795	0.0102595435559
DB00971@-@P28066	0.0102607884056
DB00971@-@Q9UM07	0.0102687985127
DB09130@-@Q13956	0.0102689979391
DB01593@-@P42680	0.0102729490347
DB09130@-@Q8TDX7	0.0102732808637
DB00971@-@P54577	0.0102769652917
DB09130@-@Q9UQ88	0.0102826897978
DB00971@-@Q15746	0.0102837032296
DB01593@-@O15427	0.0102880901463
DB00971@-@Q9H252	0.010288798708
DB00971@-@Q9NS40	0.010288798708
DB09130@-@P24298	0.0102903641566
DB09130@-@Q9BUF5	0.0102941587765
DB09130@-@P09455	0.0103020380382
DB01593@-@P35869	0.0103037775275
DB01593@-@Q13547	0.0103087029548
DB00971@-@Q2Y0W8	0.0103145047305
DB01593@-@Q13639	0.0103167021357
DB01593@-@P40238	0.0103234461786
DB09130@-@P08263	0.0103258401433
DB00971@-@Q92959	0.010325978311
DB00971@-@P08246	0.0103282609637
DB00971@-@P25787	0.0103336960384
DB00971@-@Q03721	0.0103348466883
DB01593@-@P30536	0.010338817196
DB01593@-@Q9UQD0	0.0103413070647
DB00971@-@P48637	0.010341892277
DB01593@-@P12429	0.0103457665843
DB00971@-@Q5T3U5	0.0103466935789
DB00971@-@Q15311	0.0103531797657
DB01593@-@Q9P289	0.0103553955676
DB00971@-@Q13443	0.0103604562676
DB00971@-@Q96L42	0.0103671353744
DB01593@-@O14746	0.0103673746409
[truncated: 998,000+ more rows]
