# Supplementary material for: Old drug repositioning and new drug discovery through similarity learning from drug-target joint feature spaces
Source: BMC Bioinformatics. 2019 Dec 27;20(Suppl 23):605. doi: 10.1186/s12859-019-3238-y (PMC6933655; doi:10.1186/s12859-019-3238-y)
Supplement: Supplementary file 3 — Additional file 3 ∙ Table S1: AUC/Precision/recall/F1-Score values of four classical classifiers when using reliable, pairwise or randomly generated negative samples. ∙ Table S2: 1094 drugs researched in this work. ∙ Table S3: 1556 targets researched in this work. ∙ Table S4: 11,819 validated drug-target interactions. [file 12859_2019_3238_MOESM3_ESM.xlsx]

## Sheet: Table S1
AUC
	Adaboost	KNN	LR	RF
Random	0.807602	0.838517	0.884907	0.85757
Reliable	0.929153	0.944976	0.969954	0.947829
Pairwise	0.862882	0.821201	0.920214	0.929584
Reliable vs Random P-value	8.59438e-07	8.60694e-10	1.42194e-08	2.32953e-06
Precision
	Adaboost	KNN	LR	RF
Random	0.744431	0.823622	0.816977	0.830548
Reliable	0.901483	0.903192	0.921577	0.93
Pairwise	0.810488	0.773999	0.845289	0.884817
Reliable vs Random P-value	2.24272e-08	2.39457e-06	9.10291e-06	6.56182e-06
Recall
	Adaboost	KNN	LR	RF
Random	0.706473	0.660783	0.798325	0.707014
Reliable	0.901998	0.897112	0.921915	0.902308
Pairwise	0.764566	0.70099	0.864709	0.83073
Reliable vs Random P-value	7.19585e-07	4.58541e-08	6.04116e-08	4.28923e-07
F1-Score
	Adaboost	KNN	LR	RF
Random	0.724951	0.733267	0.807542	0.76381
Reliable	0.901741	0.900141	0.921746	0.915945
Pairwise	0.786856	0.735685	0.854887	0.856918
Reliable vs Random P-value	8.3035e-07	7.78159e-08	2.32953e-06	1.04505e-07

## Sheet: Table S2
Table S2. 1,094 researched drugs
DB00808
DB00809
DB00806
DB00807
DB06594
DB06590
DB00811
DB00813
DB00814
DB00819
DB00818
DB05271
DB05039
DB00822
DB00820
DB00827
DB00828
DB00829
DB00833
DB00834
DB00831
DB00838
DB00836
DB00839
DB05294
DB06148
DB00841
DB00602
DB00844
DB00603
DB00845
DB00600
DB00842
DB00601
DB00843
DB00607
DB00846
DB00605
DB00847
DB06792
DB06795
DB06794
DB05245
DB06335
DB05246
DB05013
DB06589
DB00800
DB00804
DB00802
DB06196
DB09220
DB00650
DB00411
DB00412
DB00654
DB00651
DB00410
DB00652
DB00894
DB00415
DB00657
DB00899
DB00658
DB00413
DB00655
DB00897
DB00656
DB00898
DB00419
DB00659
DB00418
DB00660
DB00661
DB00422
DB00423
DB00665
DB00662
DB00421
DB00663
DB00426
DB00668
DB00669
DB00424
DB00666
DB00425
DB00428
DB09241
DB09242
DB00671
DB00672
DB00433
DB00675
DB00434
DB00676
DB00431
DB00673
DB00432
DB00674
DB00437
DB00679
DB00438
DB00435
DB00678
DB00439
DB00440
DB00682
DB00441
DB00683
DB00681
DB00202
DB00444
DB00686
DB00203
DB00445
DB00687
DB00200
DB00442
DB00684
DB00201
DB00685
DB09019
DB00206
DB00448
DB00207
DB00449
DB00204
DB00446
DB00688
DB00205
DB00208
DB00209
DB00608
DB00609
DB06155
DB09421
DB06151
DB00851
DB00850
DB00855
DB00611
DB00853
DB00612
DB00854
DB00859
DB00618
DB00615
DB00857
DB00619
DB00620
DB00862
DB00621
DB00863
DB00860
DB00861
DB00624
DB00625
DB00622
DB00864
DB00623
DB00865
DB00628
DB00626
DB00868
DB00627
DB00869
DB06176
DB00870
DB00631
DB00873
DB00632
DB00874
DB00871
DB00630
DB00872
DB00635
DB00877
DB00878
DB00633
DB00634
DB00876
DB00639
DB00879
DB00880
DB00881
DB00400
DB00642
DB00884
DB00401
DB00643
DB00885
DB00640
DB00641
DB00883
DB00404
DB00646
DB00888
DB00889
DB00402
DB00644
DB00887
DB00408
DB00648
DB00649
DB00491
DB00250
DB00492
DB01580
DB09068
DB00490
DB00253
DB00495
DB01101
DB00254
DB00496
DB01100
DB04854
DB00251
DB00493
DB04855
DB00252
DB00494
DB01340
DB00257
DB00499
DB01105
DB01589
DB00258
DB01104
DB00497
DB00014
DB00256
DB00259
DB01106
DB00260
DB01592
DB00261
DB01590
DB09076
DB00264
DB01112
DB00265
DB01111
DB01595
DB06800
DB00262
DB01110
DB01351
DB01593
DB06802
DB00268
DB01115
DB04861
DB01356
DB01113
DB06809
DB01119
DB01118
DB01117
DB01359
DB04868
DB09085
DB09084
DB09080
DB00271
DB00270
DB00275
DB00276
DB01364
DB04876
DB00273
DB01120
DB01362
DB06813
DB00279
DB01127
DB04871
DB01126
DB00035
DB00277
DB01367
DB00278
DB01124
DB01129
DB01128
DB06817
DB09096
DB00282
DB00283
DB00280
DB00281
DB00286
DB06823
DB00287
DB01133
DB00284
DB01132
DB06825
DB00285
DB01131
DB01137
DB00288
DB01136
DB01378
DB00289
DB06820
DB06826
DB09020
DB09267
DB09026
DB09265
DB00690
DB00451
DB00693
DB00210
DB00694
DB00691
DB00450
DB00692
DB00213
DB00455
DB00697
DB01303
DB00214
DB00698
DB01544
DB00211
DB00695
DB00454
DB00696
DB00459
DB02638
DB00218
DB00215
DB00457
DB00216
DB00458
DB09030
DB11596
DB09038
DB09034
DB00220
DB01551
DB00460
DB00461
DB00224
DB00225
DB00222
DB00465
DB00228
DB00468
DB01558
DB00227
DB01319
DB09041
DB09040
DB00470
DB00231
DB00232
DB00474
DB01320
DB00471
DB00230
DB00472
DB00235
DB00477
DB00478
DB01324
DB00233
DB00475
DB00234
DB00476
DB00239
DB04839
DB02659
DB00237
DB00479
DB01327
DB00238
DB04835
DB00480
DB00481
DB00242
DB00484
DB01332
DB00243
DB00485
DB01331
DB03754
DB04843
DB00240
DB00482
DB01330
DB04844
DB04845
DB00246
DB00488
DB00247
DB00489
DB01577
DB00244
DB00486
DB01576
DB03994
DB01339
DB00006
DB00248
DB00249
DB01337
DB01579
DB04846
DB00091
DB01181
DB01180
DB01185
DB01184
DB01183
DB01182
DB01189
DB08815
DB01188
DB08816
DB01186
DB06637
DB03128
DB08819
DB01192
DB01190
DB01196
DB01195
DB01194
DB01193
DB08826
DB08827
DB01198
DB01197
DB06401
DB08822
DB08823
DB06403
DB08820
DB06402
DB08828
DB06410
DB06412
DB06414
DB06413
DB06663
DB08604
DB00290
DB04890
DB00293
DB01141
DB00294
DB01140
DB00291
DB00050
DB00292
DB00297
DB00295
DB01143
DB00296
DB01142
DB01149
DB01148
DB00299
DB04896
DB01390
DB01394
DB01151
DB01393
DB01150
DB01156
DB01155
DB03575
DB06605
DB01153
DB01395
DB01158
DB01157
DB01399
DB01162
DB01161
DB01167
DB01166
DB01165
DB06616
DB05521
DB01169
DB01168
DB01174
DB01173
DB01172
DB01171
DB08804
DB01177
DB01176
DB01175
DB01179
DB00929
DB00927
DB00928
DB08895
DB08896
DB08893
DB08890
DB08899
DB08897
DB06237
DB00932
DB00936
DB00937
DB00934
DB00938
DB00939
DB06480
DB00701
DB00943
DB00700
DB00705
DB00947
DB00706
DB00703
DB00704
DB00709
DB00949
DB00708
DB04077
DB08439
DB00950
DB09526
DB00951
DB00712
DB00713
DB00710
DB00952
DB00953
DB00716
DB00958
DB00717
DB00959
DB00714
DB00956
DB00715
DB00718
DB00961
DB00720
DB00962
DB06268
DB00960
DB00724
DB00966
DB00721
DB00963
DB00722
DB00964
DB00727
DB00969
DB00728
DB00967
DB00726
DB00968
DB03166
DB05109
DB06201
DB08860
DB06684
DB06207
DB06206
DB06209
DB08868
DB08869
DB06203
DB08867
DB08864
DB06204
DB08865
DB00900
DB00904
DB00907
DB00908
DB00905
DB00906
DB00909
DB06210
DB08873
DB08874
DB06212
DB08871
DB06211
DB06695
DB06690
DB04272
DB06691
DB06218
DB06219
DB06698
DB08877
DB06213
DB06216
DB08875
DB06699
DB00910
DB00911
DB00915
DB00912
DB00918
DB00919
DB00916
DB00917
DB08882
DB08883
DB08881
DB06228
DB08889
DB00921
DB00922
DB00920
DB00925
DB00924
DB09101
DB09341
DB00770
DB00532
DB00774
DB00533
DB00775
DB00530
DB00772
DB00531
DB00773
DB00536
DB00778
DB00537
DB00779
DB00776
DB01624
DB00535
DB01623
DB00538
DB01628
DB00539
DB01627
DB09112
DB00540
DB00782
DB00780
DB00301
DB00543
DB09119
DB00302
DB00544
DB00541
DB00783
DB09117
DB00300
DB00542
DB00784
DB09118
DB00305
DB00547
DB00548
DB00303
DB00545
DB00787
DB00304
DB00788
DB00307
DB00549
DB00308
DB00550
DB00551
DB00790
DB04911
DB00312
DB00554
DB00796
DB00313
DB00555
DB00310
DB00552
DB00794
DB01400
DB00553
DB00795
DB00316
DB00558
DB01406
DB00317
DB00559
DB00314
DB00556
DB00798
DB00315
DB00557
DB00799
DB00318
DB00319
DB09130
DB09133
DB00561
DB00320
DB04920
DB00560
DB00323
DB01413
DB00324
DB00321
DB00563
DB00322
DB00564
DB01410
DB00327
DB00569
DB00328
DB01416
DB00325
DB00567
DB01415
DB01656
DB01418
DB06274
DB00730
DB00972
DB00731
DB00973
DB00970
DB00971
DB00734
DB00976
DB00735
DB00974
DB00733
DB00975
DB00738
DB00978
DB00737
DB00979
DB06287
DB09313
DB06288
DB06282
DB00980
DB00983
DB00500
DB00742
DB00981
DB00740
DB00982
DB00503
DB00745
DB00987
DB00746
DB00988
DB00501
DB00985
DB00502
DB00744
DB00986
DB00507
DB00749
DB00747
DB00989
DB00748
DB06290
DB06292
DB09322
DB00990
DB00991
DB00752
DB00994
DB01600
DB00753
DB00995
DB00750
DB00992
DB00751
DB00993
DB00514
DB00756
DB00998
DB00515
DB00999
DB00512
DB00754
DB00996
DB00513
DB00755
DB00997
DB00518
DB01608
DB00519
DB00758
DB00759
DB01609
DB00760
DB00521
DB00763
DB01611
DB00764
DB01610
DB00520
DB00762
DB00526
DB00768
DB02703
DB00523
DB00765
DB00524
DB00529
DB01618
DB00528
DB00370
DB00371
DB00374
DB01222
DB00375
DB01221
DB01220
DB00373
DB00136
DB01226
DB00379
DB00376
DB01224
DB00377
DB01223
DB01229
DB00381
DB00380
DB01233
DB01232
DB00384
DB00389
DB01236
DB00145
DB01235
DB00388
DB01234
DB01238
DB01240
DB00393
DB00390
DB00396
DB01001
DB01244
DB00397
DB00152
DB00394
DB01242
DB00153
DB00395
DB01241
DB00158
DB01005
DB01248
DB00159
DB01006
DB01247
DB00398
DB00399
DB01004
DB01009
DB01008
DB01249
DB01250
DB00165
DB01012
DB01255
DB06702
DB01013
DB01254
DB06701
DB01010
DB01253
DB06704
DB01011
DB06703
DB01016
DB01259
DB01017
DB01014
DB01015
DB01018
DB01019
DB09142
DB00330
DB00572
DB01420
DB04930
DB00331
DB00573
DB00570
DB00571
DB00334
DB00335
DB00577
DB00332
DB00333
DB00575
DB01421
DB00338
DB04938
DB00339
DB00578
DB00337
DB09152
DB00580
DB09156
DB09153
DB09395
DB00341
DB00581
DB00582
DB00345
DB00104
DB00346
DB00588
DB00343
DB00585
DB00344
DB00586
DB00349
DB01438
DB00347
DB00589
DB00348
DB04946
DB00590
DB00591
DB00594
DB01200
DB00353
DB00595
DB04711
DB04953
DB00350
DB00351
DB00593
DB00356
DB00598
DB01204
DB00115
DB00357
DB01203
DB01202
DB00355
DB00597
DB04951
DB01208
DB00358
DB01206
DB00359
DB01205
DB00360
DB00363
DB01211
DB02300
DB00122
DB01210
DB00361
DB05812
DB00362
DB00367
DB01215
DB02546
DB00368
DB01214
DB01213
DB01212
DB01219
DB01218
DB00369
DB01217
DB01216
DB01060
DB04572
DB04573
DB01062
DB01067
DB01068
DB01065
DB08934
DB01066
DB08932
DB08933
DB01069
DB08930
DB08931
DB01074
DB01075
DB01072
DB01073
DB08947
DB01079
DB04106
DB01076
DB01077
DB06769
DB05676
DB06766
DB06771
DB01082
DB06770
DB01080
DB06772
DB01085
DB01086
DB01083
DB01084
DB01087
DB01088
DB06775
DB06774
DB06782
DB01093
DB06781
DB01091
DB01097
DB01095
DB01098
DB01099
DB06786
DB08964
DB01262
DB01261
DB01260
DB00176
DB01023
DB00177
DB01024
DB01265
DB01264
DB00175
DB01263
DB00178
DB01025
DB01268
DB06711
DB01026
DB01267
DB06710
DB01029
DB06717
DB06716
DB00180
DB01030
DB01273
DB00184
DB00181
DB00182
DB00187
DB08903
DB00188
DB01035
DB00185
DB01032
DB01275
DB04789
DB08901
DB00186
DB01033
DB01274
DB01039
DB01036
DB01037
DB08909
DB08907
DB08906
DB00190
DB01280
DB00191
DB01041
DB00195
DB01042
DB00193
DB00198
DB00199
DB01046
DB00196
DB01043
DB08912
DB00197
DB01044
DB08911
DB01047
DB01048
DB08918
DB08916
DB01291
DB01050
DB01057
DB01058
DB01059

## Sheet: Table S3
Table S3. 1,556 researched targets
P28566
Q9NSY1
P54855
P16581
P49019
Q9UL62
P48169
Q9Y275
Q9UGM1
Q9Y271
P30874
P48167
O14561
P30872
Q9BYF1
P16591
Q9UKV0
P06310
Q92959
Q5S007
Q8WXA8
Q8NE63
O95573
P17405
O60427
P37023
Q99584
P25025
Q92953
Q92952
P26358
P29401
Q12851
O75914
Q12852
O15431
P21918
Q13705
P21917
Q9NP56
Q6IB77
O15427
O14578
Q9Y5Y9
P09848
P08514
Q12866
Q9Y5Y6
P49069
P08519
P19652
P25092
P51788
P51787
P37088
O60885
P21964
P29466
Q9UGI6
Q9Y233
Q12879
P42898
Q9BUB5
P20648
P16152
P07686
P05023
P07202
P40238
P07204
P05026
P04179
Q12884
Q12882
O95139
Q13733
P31751
P53985
P19634
P20618
Q9Y259
P10826
P54840
P10827
Q9BPW9
P10828
Q9Y256
Q9Y257
P31749
P30411
P15289
P04150
Q9UL51
Q9UL54
Q32MK0
P04156
P63316
O00305
Q16348
Q9Y663
P50416
O96000
O60840
Q99527
Q9BTU6
O96017
O95168
O95169
P49895
P23280
P57058
Q9NWZ3
P57059
P14324
O95167
Q9BU61
O96013
Q8WWX8
Q14181
P49888
Q8IWA5
Q99519
P02795
O00329
O43497
O95178
Q8NI60
P14780
P11274
Q99500
O95180
Q9H4B7
Q01740
A5X5Y0
P57078
Q9Y691
P48544
Q9H4B4
P48549
O14964
P48547
Q15046
O14965
O00337
Q9Y698
Q9Y694
O95182
P35228
Q9H093
P01008
P23258
Q9Y5Y4
Q9UP95
O14976
P08912
P08913
O00748
Q99571
Q9BQ31
Q06187
P15692
P05412
P25021
P25024
P06746
P08922
P06748
Q9H8P0
O00750
Q9UBX1
Q9UKI8
P41968
P01023
O43451
P23297
Q92918
Q9Y5S2
Q08345
Q12809
O00764
Q15080
Q8NHX9
O14920
P56181
P50406
P08908
Q07002
Q7L7X3
Q07001
P13498
Q8WWZ7
O14936
O14939
A5PKW4
Q56UN5
P06730
P36507
P13866
Q9H169
Q9NY46
Q9NY47
Q9NPC2
P45452
Q14697
Q9UQ05
Q8N8N7
Q9Y2H1
P68106
Q6UVM3
Q9Y2H9
Q9NPD5
Q13370
P00533
Q8WXR4
Q16881
Q9Y2I1
P22310
P21462
Q9HB55
Q15569
Q9Y6R1
Q9Y6R4
O75116
P11678
Q9NY72
Q8N4C8
Q04844
P00558
Q86Y39
Q13393
Q9HAS3
Q03518
Q96RJ0
P56556
P78348
P35219
P36544
P35218
O75582
P11245
Q9Y6K1
Q9Y6K0
P10398
P02768
P24557
Q96RQ9
P02766
P78352
Q8WU08
P02763
Q8WU03
Q86TP1
Q9HAZ1
P78334
P22392
O43526
Q9Y2D0
O43525
P12104
Q9Y6L6
P14770
Q02641
P33032
Q02643
Q96RP8
Q16445
P49841
Q04828
P78368
P11229
P14735
Q9Y6M4
Q9Y6M7
Q9ULD8
P11230
Q9Y6M9
P08069
Q9NPA1
P02788
Q9BQI3
Q15125
P24530
O15075
Q9BV23
P78356
P23219
P35670
P55263
P49821
P78362
Q9HAW7
Q14289
P02774
Q9HAW9
Q9HAW8
P09769
P29376
P29373
P29371
Q03154
P29372
P12931
P31213
P42345
P16066
P04083
P56524
Q96RD7
P22748
Q9BUF5
P42330
P06276
P42336
P06239
O95977
Q8IWQ3
Q9H0K1
Q07973
P78329
P06241
P21860
P04062
Q16816
Q13304
P04070
P07101
P07585
Q9BYT3
Q13315
O15440
P35610
Q86TI2
Q86XQ3
O60488
Q96RI1
O15432
O15438
O15439
P43235
Q14654
Q8NEC5
Q16831
Q16832
Q9H598
O43920
O43924
Q9BQB6
P61073
P22309
O60494
P21453
P21452
P43220
Q9HB21
P22303
Q13332
P46734
P28066
Q9P032
P28065
P28062
P02708
Q9Y6E0
Q86Y07
Q16850
P16083
P46721
Q8IWT1
Q16853
Q96J66
P28074
P28072
P33402
Q9UPE1
P28070
P21439
P00519
Q07912
P43681
P24941
Q14680
P27352
P49146
Q9NS85
P50135
Q8IVH4
P20711
P16220
Q8IVH8
O15530
Q9UBC3
P30518
P27361
Q9NRX3
Q9GZZ6
Q07343
P16234
O15528
P18405
P16233
P15382
Q9UJT1
Q9UJT0
P61278
P01189
P52333
P46098
P53667
P18858
O14684
P49116
P40306
P03372
P06401
P09917
P53671
Q99460
P17538
Q9UBE8
P20701
P07741
P27338
Q92820
P32745
O95237
P05129
P11802
Q9NS40
P50579
P18440
Q9H3N8
P34913
Q7KZI7
P30556
P30559
P19784
Q7Z418
P05141
P14091
Q92887
P34903
O95259
P28222
Q14940
P05106
P28223
O43174
P05107
P05108
P28221
Q9UK17
P51449
O00483
Q9H3M0
O95255
Q8IZS8
P30542
P17568
O14649
P14061
P14060
Q4U2R8
Q53GD3
P05112
P05113
P08620
O43181
O14646
Q13621
P51451
P09958
P30536
Q14957
Q05586
Q06432
Q9NS75
Q13627
Q6PIU1
P30530
P30531
O95263
P30532
O95264
Q96DB2
P37173
P04271
P09960
P05121
A0PJK1
O43193
P08631
Q9UK32
P04278
Q8N2K0
O95279
Q01650
Q08289
O76083
O76082
P62993
P17948
P30926
P25101
P25100
P0DMS8
P35368
P35367
P12268
O76074
Q9NRP7
Q99873
P35372
Q9P2K8
Q9Y4U1
Q15393
P05981
O43172
P01584
Q86VW1
P14416
P13569
P12236
P35354
P14415
O95298
O00444
O95299
P11388
P14410
P12235
P11387
P04626
P35346
P04629
P35348
P13584
P29972
P0DMV8
P06858
P49585
P54098
P30968
P15328
Q9BXA7
Q99447
Q63ZE4
P16662
Q9NVS9
P56282
P40763
P06865
P07711
P24298
Q9GZV3
Q92806
O60939
P17516
P80370
Q99436
Q16288
Q02928
P46059
P27797
P05543
Q9GZU7
O43570
O00408
P15309
P35398
P50993
P51843
Q9NRM7
P22079
P25106
P26439
P25103
P25105
Q9UNQ0
P62508
Q96Q40
P51857
P51854
O60911
Q9NVV9
Q8NCM2
P18825
Q96PR1
Q08209
P30939
Q8N752
P26447
P25116
Q13237
Q15413
O43676
P22460
Q15418
O43674
P30085
Q04760
O43678
O43677
P13500
Q2M3M2
P22459
Q04759
Q9UBS5
Q99928
P23786
P21127
P22455
Q9Y5N1
Q8TF71
P20292
Q9UKE5
O75251
P08174
P08172
P08173
Q9HA47
Q13255
Q13258
Q8IVW4
P11309
P62937
P29074
P32246
Q9H3Y6
P32245
P49916
P21589
P32239
P32238
Q9BY41
P51812
Q9H015
Q9Y618
P51813
Q8TET4
Q9Y617
P34896
Q9Y616
P31391
P09488
Q14123
P49902
P62942
P27707
Q16795
Q16790
Q6U841
Q15465
P32297
P15735
P32298
P33151
Q16322
P48637
P56696
O43614
Q9Y5K3
O43613
P14854
Q01668
P08185
P08183
P01579
P09038
Q9BU02
O75676
O15197
P14867
P11362
Q9NX14
P35790
Q14164
P22001
Q96LZ3
Q8WWI5
Q9H3S4
Q13639
P55789
Q495M3
Q07869
Q9NSA0
Q9NSA2
Q12791
Q15822
Q9UBK8
Q14973
P31327
Q15825
Q07864
P33981
Q6DT37
P19224
Q8TAE7
O94759
P05067
Q14500
Q15831
P29474
O94768
P29475
Q15835
Q6XUX3
Q9H422
Q06520
P41597
P41595
P41594
P40261
P04183
Q9UBM7
Q6V1X1
Q15842
Q14994
P11712
Q02153
Q02156
Q9BXJ7
Q05655
P09884
O15146
Q9UBN7
Q14524
Q9UBF8
Q15858
Q9BY32
P13945
P50052
O94788
P11766
P41180
O94782
P05091
P05093
P22894
P09455
O15554
P69905
Q13200
P22413
P47712
Q14534
Q07820
Q16718
Q07817
Q02127
P09466
Q14542
Q13698
P29034
P10415
P53582
P31350
P21549
P08581
P17050
Q9BY08
Q9BY07
P08588
P33527
O95665
Q13224
Q16739
O15111
Q04771
P41146
P41145
Q02108
P22888
P41143
P45983
P45985
P45984
Q13233
P21554
Q92736
P51580
P20839
Q9NQU5
P51589
P37288
Q96P88
Q92731
Q8N1Q1
O14788
P27487
P28335
P28332
P28331
P53778
P37268
P53779
O60218
Q8TDC3
P14174
P28329
Q8N695
Q9H2G2
Q6VVX0
Q9NR82
Q07699
Q13936
P56817
O60669
P20815
P20813
Q2Y0W8
P08700
P27448
P50281
P07858
Q7Z2H8
P99999
Q9NR96
Q9NR97
Q13946
O95342
Q9HCG7
P54646
Q96GD0
P18505
O00180
P17658
O60674
P18507
P19838
Q96P56
P04350
Q96GD4
P41743
P27037
Q13956
Q9Y463
P19404
P16389
P15056
P21728
O00591
Q92772
O14746
P07437
Q9Y478
Q92769
Q59H18
P09619
Q96L42
Q9UEE5
Q9NR33
P23919
O60658
P50225
O60656
P29218
P21731
O14757
O14756
P31513
P49286
P52895
Q9H2K8
Q9UN76
Q9H2K2
P28340
P21709
Q96L34
Q6PHR2
P18545
Q92753
O14764
P05230
P05231
Q9UN88
Q9H2J7
Q13509
P19878
Q9Y3Q4
Q7LG56
P00395
Q86V86
P00390
Q86UW2
Q86UW1
P35499
P35498
Q09013
Q96SW2
O43283
Q9Y3R4
O00555
Q99755
O14717
Q13093
Q52WX2
Q15274
Q99759
O43293
P00374
Q99758
P04731
O43252
P03886
Q09470
Q00653
P03891
P03897
P04745
P04746
Q9UIK4
P14550
Q96T55
P46597
P43088
O14730
O14733
P28702
O14732
Q99735
P04798
O00506
P50613
Q9NYY3
P14598
Q96KK3
P19801
P60891
P31939
P55072
Q9H2D1
O00519
P51955
P51956
P37231
Q8NG66
Q01959
P24385
Q8N5S9
Q09428
P61769
P51970
P49674
Q9BRS2
Q9UIG8
P35030
Q13118
Q9Y4K4
P18089
Q8TDU6
O75385
O43318
P48729
P0DJD9
Q99808
P24752
P35408
Q15303
P47870
P13637
O75376
P13631
Q9H2X6
Q9H2X9
O75380
P47869
Q01118
Q9NRH2
P22102
Q15311
Q13131
Q3ZCM7
Q16647
O75365
Q8TDS4
P08263
O94804
P00325
P00326
O94806
Q16659
P35869
Q8TDR2
P43490
B2RXH2
P10109
Q05940
P0C264
P68371
P23416
P68366
Q05932
P23415
Q16665
P00797
Q14003
P43005
Q13153
Q96D53
O75343
P09172
P35462
Q13163
P23469
Q14012
Q13164
Q15349
Q8TDX7
Q16678
P13674
Q13177
Q8NCG7
Q99835
P12314
Q02880
Q86W47
Q8WVQ1
Q05901
P33260
Q03721
P33261
Q14032
Q16696
Q9UEW8
Q13188
P47898
P23443
P55017
Q9BWU1
P55011
O75311
O75795
Q9UNI1
P11474
P11473
P10145
Q9NZV8
Q00688
P27816
P27815
P48730
P23458
P98194
Q01538
P48736
P00352
Q9NRF9
Q15375
P34969
P54577
O75306
O15244
Q06418
P41252
P41250
Q9HCR9
P08684
O95718
O60285
P05177
P08686
O15239
Q13523
P98164
P78536
Q9Y4D2
P05181
P40394
P41240
P07360
O15245
P05186
Q9UF33
P42574
P07327
Q9P1Z3
P29597
O15264
P34949
O75762
P19793
Q9C098
P07332
P07333
Q9HCP0
P80404
Q15722
P07339
O95747
Q13547
Q13546
O75751
P19320
Q8IYT8
P78559
P32754
P43403
P43405
P20309
Q92781
Q04206
P05164
O95749
Q13555
Q13554
O75747
Q13557
P78508
P00749
P00747
P63000
Q6P3R8
P00742
P08246
Q9NZK7
Q15746
P14920
P11413
P34995
Q86VL8
Q05513
P0C1S8
P00734
P08253
P08254
Q15759
Q2M2I8
P32321
P32320
P34981
P78527
Q9H2S1
Q04656
Q14432
O75716
P12724
P14902
P18031
Q9P286
P34972
Q9P289
Q9P1W9
Q8TDN1
Q8TDN2
P21673
Q9UJ96
Q16620
Q9UIX4
P00750
P08235
Q9HCS2
P48051
P48058
O00264
Q99250
P19971
Q9HBH9
P17787
P21802
Q9BVA1
P48048
P07510
P08842
O75828
P07998
P52564
Q9UI09
P15144
Q96NT5
P21817
P16471
O60331
P48039
Q9ULX7
P54753
Q8N568
P54750
P16435
P54756
P15104
Q05397
P16444
Q9UQB9
Q16099
Q969I3
P54764
P54762
P29762
P49356
Q9NYG8
P54760
Q70Z44
Q5T3U5
Q8NEV4
P17302
P15121
Q96AY3
Q9UI33
Q9UPZ9
O95477
Q969P6
Q9Y345
P28482
O95470
Q9P0J0
Q08881
P19525
Q96FI4
O60760
P07550
P04040
P62312
P42785
P31645
P31644
P04049
Q9ULS6
O00238
P27169
Q03181
Q96SB4
Q9NYA1
Q9Y2T3
Q9Y2T6
P51679
P10721
O60779
Q9BZL6
P41440
P54709
P04054
P54710
Q9UHL4
Q9Y2U5
Q9NYB5
P51681
P31639
Q06203
Q96NX5
Q5VT25
Q9P0L2
P15153
O60741
P41439
Q92630
P29322
P28476
P29323
P29320
Q13867
Q9Y375
P48066
P51692
P48067
P28472
O00255
P48061
P00918
P16499
P00915
P29317
P04035
Q8TCC7
P06213
Q9UM73
Q15139
P07900
P48454
P14679
P15531
Q04912
Q8WTS6
P11172
P16860
Q99640
P17707
Q16478
Q8TBX8
Q9UM07
P48443
P04406
Q9UQ88
P14207
P15538
O95045
P28845
Q8N4M1
O00206
P24462
P49761
P49760
O60706
P51649
P15502
Q00536
Q00535
Q93088
P25789
P25788
Q00537
Q9ULQ1
Q9UPY5
Q8WTQ7
O14842
P49759
P25787
P25786
Q15166
P01375
O00217
P23141
Q08493
O95069
Q96EY8
Q9UHI5
Q08499
P80192
P12004
P35590
Q96RR4
Q00526
Q96S37
O43353
P07947
P07949
P07948
Q12908
Q9Y2K2
P17752
Q99685
P49336
P05771
P30711
Q9UHC3
Q9UQ49
Q9NY91
Q9UHC9
Q9NPH2
P36021
P49327
P24046
Q9UHD2
Q00975
Q06278
P15559
Q9HBA0
Q8NER1
Q7L0J3
O14818
P51617
P49788
P60568
Q8TD43
Q8NFJ5
P46663
Q9HC97
Q13002
Q14330
Q8TD30
P03950
Q13003
Q16512
P55157
Q16513
Q9UQQ2
P03956
Q16515
P12429
P35520
Q86YV6
O75493
P00414
P47989
Q9BZX2
O94921
O75489
P03923
P31152
Q7RTT9
P23526
A8MPY1
Q53EL6
Q14353
P09237
P00441
Q16539
Q15208
Q8TD19
P35504
P35503
Q9NYX4
Q9H252
P00439
Q16549
O75469
Q6ZN16
Q96BR1
Q9P0Z9
P40925
P19099
P04839
P38606
P10275
Q9UQL6
P10276
O75460
Q5JUK3
Q99720
Q02779
O15399
Q16555
Q13043
Q16558
P11137
P36897
P36896
P36894
Q9UQM7
P11142
P35573
Q02763
O94956
P49721
P49720
Q16566
P25774
Q8IU85
Q7RTX7
P00491
Q8TCU5
P00492
P20062
Q16568
P14616
P20061
P04818
Q8N1C3
P10253
P57789
P36888
P54284
P07098
Q99707
O95819
P54289
O75438
Q9BVS4
Q8TCT1
P14625
Q02750
P39900
O43868
P21397
P43166
Q16584
Q14721
P08319
Q13873
O95835
P10635
P10636
P10632
Q86Z02
P54219
Q8N183
P23946
P07477
Q13882
P07478
Q13885
P32418
O75899
Q969S8
P12821
Q96FL8
P00813
Q96BD0
P60900
P47901
P35913
P10619
Q9P0X4
P35916
Q14749
P17252
P07451
P42680
O15379
P42681
P23921
P42684
P42685
Q8N0U8
Q86UE8
P80511
Q8NB78
Q01064
P42679
P68400
Q8TCG2
P15086
P22607
P08311
P06133
O60391
Q8WUI4
P03901
P03905
Q8TD08
O95870
Q9H244
P43119
Q9UQD0
P30291
P42263
P42262
P09210
P09211
P43115
P43116
P35968
Q13443
P13716
P42261
P03915
Q9H1R3
P51160
Q13451
P51168
P09669
P11509
Q8IY84
P51161
Q9H228
P29274
P51164
P29275
Q9H221
Q9H222
P39086
P00403
Q9NYK1
O60341
P51170
Q13464
Q8NFD2
P53355
P51172
P53350
P11511
P84077
Q9NYL2
Q13470
P23975
Q71U36
Q6ZQN7

## Sheet: Table S4
Table S4. 1,1819 validated drug-target associations.
DB00006	P00734
DB00006	P05164
DB00014	P22888
DB00014	P30968
DB00035	P37288
DB00035	P23219
DB00035	P30518
DB00035	P35354
DB00035	P47901
DB00050	P22888
DB00050	P30968
DB00091	P33527
DB00091	P24462
DB00091	Q14973
DB00091	Q9UNQ0
DB00091	P10635
DB00091	P11712
DB00091	Q5T3U5
DB00091	P10632
DB00091	Q9Y6L6
DB00091	O95342
DB00091	Q12908
DB00091	P20815
DB00091	P08183
DB00091	P33261
DB00091	P08684
DB00091	Q4U2R8
DB00091	O15438
DB00091	P46721
DB00091	Q92887
DB00104	P32745
DB00104	P30874
DB00104	P35372
DB00104	P35346
DB00104	P05164
DB00104	P30872
DB00115	Q9BXJ7
DB00115	Q9UBK8
DB00115	P42898
DB00115	P20062
DB00115	P20061
DB00115	O60494
DB00115	Q9Y4U1
DB00115	Q99707
DB00122	Q9GZV3
DB00122	O15244
DB00122	P49585
DB00122	Q8TCT1
DB00122	O75751
DB00122	Q9H015
DB00122	O76082
DB00122	O14939
DB00122	Q13393
DB00122	P06276
DB00122	P28329
DB00122	O15245
DB00122	P22303
DB00136	O15528
DB00136	Q6VVX0
DB00136	P08684
DB00136	P11473
DB00145	P48167
DB00145	Q9Y345
DB00145	Q7Z2H8
DB00145	Q8TF71
DB00145	O75311
DB00145	Q14749
DB00145	P23416
DB00145	P23415
DB00145	P48637
DB00145	Q14330
DB00152	P13584
DB00152	P07900
DB00152	O76082
DB00152	O15244
DB00152	O15245
DB00153	O15528
DB00153	Q6VVX0
DB00153	P08684
DB00153	P11473
DB00158	Q9UNQ0
DB00158	P14207
DB00158	Q96J66
DB00158	P04818
DB00158	P42898
DB00158	Q96NT5
DB00158	P05181
DB00158	Q4U2R8
DB00158	O15438
DB00158	O15439
DB00158	Q92820
DB00159	P37231
DB00159	Q03181
DB00159	P23219
DB00159	O60488
DB00159	P35354
DB00159	O14842
DB00159	Q8NER1
DB00165	P04798
DB00165	P34896
DB00175	Q9UNQ0
DB00175	P10635
DB00175	P11712
DB00175	Q9Y694
DB00175	P10632
DB00175	Q9Y6L6
DB00175	O95342
DB00175	P53985
DB00175	P20815
DB00175	P08183
DB00175	P08684
DB00175	O94956
DB00175	Q4U2R8
DB00175	Q9NPD5
DB00175	Q9NSA0
DB00175	P46721
DB00175	P04035
DB00175	Q92887
DB00175	Q8TCC7
DB00176	P31645
DB00176	P04798
DB00176	P24462
DB00176	P10635
DB00176	P11712
DB00176	Q99720
DB00176	P20815
DB00176	P05181
DB00176	P20813
DB00176	P08183
DB00176	P33261
DB00176	P08684
DB00176	P23975
DB00176	P05177
DB00176	Q01959
DB00177	P30556
DB00177	P11712
DB00177	P02768
DB00177	Q9Y6L6
DB00177	Q9NPD5
DB00178	Q16348
DB00178	P06276
DB00178	P12821
DB00178	P46059
DB00180	P08185
DB00180	P04150
DB00180	P08684
DB00181	Q9UBS5
DB00181	O75899
DB00181	P0DMS8
DB00181	Q8TCC7
DB00182	P31645
DB00182	P08913
DB00182	P25100
DB00182	P11509
DB00182	Q16568
DB00182	P10635
DB00182	P13945
DB00182	P14416
DB00182	P35368
DB00182	O75751
DB00182	Q05940
DB00182	P18089
DB00182	P35348
DB00182	O76082
DB00182	P18825
DB00182	P07550
DB00182	P23975
DB00182	P27338
DB00182	Q01959
DB00182	Q96RJ0
DB00182	P08588
DB00184	P04798
DB00184	P11509
DB00184	P46098
DB00184	P10635
DB00184	O15244
DB00184	Q9UK17
DB00184	O75762
DB00184	P36544
DB00184	Q8WXA8
DB00184	P10632
DB00184	P17787
DB00184	Q05901
DB00184	P02708
DB00184	P11230
DB00184	O76082
DB00184	A5X5Y0
DB00184	P20813
DB00184	P33261
DB00184	P08684
DB00184	P30926
DB00184	Q16696
DB00184	P07510
DB00184	P05177
DB00184	Q9UGM1
DB00184	Q15822
DB00184	Q15825
DB00184	P11712
DB00184	Q70Z44
DB00184	P32297
DB00184	P11511
DB00184	O75751
DB00184	Q9H015
DB00184	Q9GZZ6
DB00184	P30532
DB00184	Q07001
DB00184	O95264
DB00184	P05181
DB00184	P43681
DB00184	P21397
DB00184	P28329
DB00184	O15245
DB00184	P27338
DB00185	P08912
DB00185	P20309
DB00185	P11229
DB00185	P10635
DB00185	Q01740
DB00185	P08172
DB00185	P08173
DB00185	P08684
DB00186	P34903
DB00186	P31644
DB00186	Q9UN88
DB00186	P30536
DB00186	P47870
DB00186	P28472
DB00186	P78334
DB00186	P14867
DB00186	Q8N1C3
DB00186	P54855
DB00186	P47869
DB00186	P18505
DB00186	P18507
DB00186	O00591
DB00186	Q99928
DB00186	P48169
DB00186	O14764
DB00186	Q16445
DB00187	P08588
DB00188	P04798
DB00188	P10619
DB00188	P10635
DB00188	P28062
DB00188	P10632
DB00188	P20618
DB00188	P23946
DB00188	P33261
DB00188	P08684
DB00188	P05177
DB00188	P08246
DB00188	P11712
DB00188	O15431
DB00188	P28074
DB00188	P19838
DB00188	P23219
DB00188	P00734
DB00188	P08311
DB00188	P49721
DB00190	P20711
DB00190	P06239
DB00190	B2RXH2
DB00190	P06241
DB00191	P31645
DB00191	P10635
DB00191	P11712
DB00191	P21397
DB00191	P23975
DB00191	P05177
DB00191	P27338
DB00191	Q01959
DB00193	P31645
DB00193	P28335
DB00193	P41145
DB00193	P20309
DB00193	P41143
DB00193	P10635
DB00193	P20813
DB00193	P35372
DB00193	P08684
DB00193	P23975
DB00193	O15245
DB00195	P10635
DB00195	P07550
DB00195	P05177
DB00195	P08588
DB00196	P24462
DB00196	P20815
DB00196	P11712
DB00196	P08183
DB00196	P33261
DB00196	P08684
DB00196	Q16850
DB00197	P04798
DB00197	P24462
DB00197	P28482
DB00197	P10632
DB00197	P54855
DB00197	P16662
DB00197	P41595
DB00197	P20815
DB00197	O60488
DB00197	P20813
DB00197	P33261
DB00197	P08684
DB00197	Q99808
DB00197	P24557
DB00197	P22310
DB00197	P62508
DB00197	P11712
DB00197	P0DMS8
DB00197	P18031
DB00197	P11511
DB00197	Q9Y6L6
DB00197	P11474
DB00197	P19224
DB00197	O95342
DB00197	P35503
DB00197	P00918
DB00197	P37231
DB00197	O60656
DB00197	P15121
DB00197	P22309
DB00197	P21397
DB00197	Q9HAW7
DB00197	P27338
DB00197	Q9HAW9
DB00197	Q9HAW8
DB00198	P23141
DB00198	Q9Y3R4
DB00198	P46059
DB00198	O15439
DB00198	Q8TCC7
DB00199	P33527
DB00199	P24462
DB00199	Q9Y694
DB00199	Q06278
DB00199	O95342
DB00199	Q12809
DB00199	Q96FL8
DB00199	P20815
DB00199	P08183
DB00199	P20813
DB00199	P02768
DB00199	P08684
DB00199	Q16850
DB00199	P05177
DB00199	P46721
DB00199	O43193
DB00200	Q9BXJ7
DB00200	Q9UBK8
DB00200	P20062
DB00200	P20061
DB00200	O60494
DB00200	Q9Y4U1
DB00200	Q99707
DB00201	O00329
DB00201	P04798
DB00201	P24462
DB00201	Q16678
DB00201	P10635
DB00201	P11712
DB00201	P29274
DB00201	P0DMS8
DB00201	P29275
DB00201	P10632
DB00201	P78527
DB00201	Q12809
DB00201	P30542
DB00201	P21817
DB00201	P20815
DB00201	P05181
DB00201	P08183
DB00201	P08684
DB00201	P05177
DB00201	P22303
DB00202	P20309
DB00202	P11229
DB00202	P08172
DB00202	Q9GZZ6
DB00202	P06276
DB00203	P04798
DB00203	P24462
DB00203	P54750
DB00203	O00408
DB00203	P10635
DB00203	P29274
DB00203	O15440
DB00203	Q12809
DB00203	P30542
DB00203	O76083
DB00203	P20815
DB00203	Q9HCR9
DB00203	P33261
DB00203	P08684
DB00203	Q14432
DB00203	O15439
DB00203	Q08493
DB00203	Q9Y233
DB00203	P11712
DB00203	Q5T3U5
DB00203	Q13946
DB00203	Q07343
DB00203	Q08499
DB00203	O60658
DB00203	Q01064
DB00203	O76074
DB00203	P16499
DB00203	P05181
DB00203	P27815
DB00203	P51160
DB00203	Q9NPD5
DB00203	Q13370
DB00203	Q14123
DB00204	O95259
DB00204	O95069
DB00204	P08684
DB00204	Q12809
DB00205	Q96FL8
DB00205	P11229
DB00205	P11712
DB00205	P10635
DB00205	P10632
DB00205	P00374
DB00206	P31645
DB00206	Q9UNQ0
DB00206	O15244
DB00206	P14416
DB00206	Q05940
DB00206	P35498
DB00206	Q99250
DB00206	P08908
DB00206	O95342
DB00206	P54219
DB00206	P20815
DB00206	P35462
DB00206	P21728
DB00206	Q9NY46
DB00206	P08183
DB00206	P35372
DB00206	O15245
DB00206	Q92887
DB00207	P11509
DB00207	Q9UM07
DB00207	P08183
DB00207	P08684
DB00207	P05177
DB00207	Q12809
DB00207	Q92887
DB00207	O43193
DB00208	P08913
DB00208	P04798
DB00208	P11509
DB00208	P10635
DB00208	P11712
DB00208	P18089
DB00208	P10632
DB00208	P35354
DB00208	O95342
DB00208	Q9H244
DB00208	Q99720
DB00208	P18825
DB00208	P23219
DB00208	P05181
DB00208	P20813
DB00208	P33261
DB00208	P08684
DB00208	P05164
DB00208	P05177
DB00209	P08912
DB00209	P11229
DB00209	P20309
DB00209	P10635
DB00209	P08172
DB00210	P10826
DB00210	P48443
DB00210	P19793
DB00210	P23415
DB00210	P13631
DB00210	P28702
DB00210	P10276
DB00211	P25100
DB00211	P07900
DB00211	P10635
DB00211	P35368
DB00211	P46059
DB00211	P35348
DB00213	Q9UNQ0
DB00213	O15244
DB00213	P11712
DB00213	P51164
DB00213	Q9Y6L6
DB00213	Q96FL8
DB00213	Q86VL8
DB00213	P20648
DB00213	P08183
DB00213	P33261
DB00213	P49327
DB00213	P08684
DB00213	P05023
DB00213	P05177
DB00214	Q13621
DB00214	P23219
DB00214	P11712
DB00214	P33261
DB00214	P10632
DB00215	P31645
DB00215	P28335
DB00215	P25100
DB00215	P28223
DB00215	P11229
DB00215	P10635
DB00215	P35367
DB00215	Q12809
DB00215	P35348
DB00215	Q99720
DB00215	P41595
DB00215	P05181
DB00215	P20813
DB00215	P08183
DB00215	P33261
DB00215	P08684
DB00215	O15245
DB00215	P23975
DB00215	P05177
DB00215	Q01959
DB00216	P28566
DB00216	P34969
DB00216	P28222
DB00216	P11509
DB00216	P28221
DB00216	P10635
DB00216	P11712
DB00216	P08908
DB00216	P41595
DB00216	P23219
DB00216	P08183
DB00216	P33261
DB00216	P08684
DB00216	P30939
DB00218	P11388
DB00220	P08912
DB00220	P24462
DB00220	P06239
DB00220	P10635
DB00220	P13945
DB00220	P20815
DB00220	P21728
DB00220	P08183
DB00220	P20813
DB00220	P33261
DB00220	P08684
DB00220	P06241
DB00220	P24557
DB00220	P05177
DB00220	P46721
DB00220	Q16539
DB00220	Q9UNQ0
DB00220	P11712
DB00220	P0DMS8
DB00220	P27361
DB00220	Q9Y6L6
DB00220	P41145
DB00220	P41143
DB00220	P35372
DB00220	P21452
DB00220	P23975
DB00220	O15245
DB00220	P00533
DB00220	Q01959
DB00222	Q14654
DB00222	P11712
DB00222	Q09428
DB00222	P48048
DB00222	O60706
DB00224	P33527
DB00224	P24462
DB00224	P10635
DB00224	P11712
DB00224	Q9Y6L6
DB00224	Q96FL8
DB00224	Q86VL8
DB00224	P20815
DB00224	P08183
DB00224	P33261
DB00224	P08684
DB00224	P24557
DB00224	P21452
DB00224	O15245
DB00224	P46721
DB00224	Q92887
DB00227	P24462
DB00227	O75469
DB00227	P10635
DB00227	P10632
DB00227	Q8TDS4
DB00227	P30542
DB00227	P16662
DB00227	P20815
DB00227	P08183
DB00227	P33261
DB00227	P49019
DB00227	P08684
DB00227	P46721
DB00227	Q15166
DB00227	Q92769
DB00227	P11712
DB00227	Q13547
DB00227	Q9Y6L6
DB00227	P35503
DB00227	P22309
DB00227	P21452
DB00227	P23975
DB00227	Q9UBN7
DB00227	P04035
DB00227	Q92887
DB00227	Q01959
DB00228	P34903
DB00228	Q09470
DB00228	Q8N1C3
DB00228	P57789
DB00228	O14649
DB00228	O00591
DB00228	Q99928
DB00228	P02768
DB00228	Q9NPC2
DB00228	P48169
DB00228	O14764
DB00228	O15554
DB00228	P31644
DB00228	Q9UN88
DB00228	O95069
DB00228	P47870
DB00228	P48167
DB00228	P28472
DB00228	P78334
DB00228	P42261
DB00228	P14867
DB00228	Q7Z418
DB00228	P47869
DB00228	P18505
DB00228	P18507
DB00228	P05181
DB00228	Q16445
DB00228	P23415
DB00228	P98194
DB00230	P54289
DB00230	Q9NY47
DB00230	Q01650
DB00230	O00555
DB00231	P34903
DB00231	P10632
DB00231	Q8N1C3
DB00231	A8MPY1
DB00231	P20813
DB00231	O00591
DB00231	P33261
DB00231	Q99928
DB00231	P08684
DB00231	P48169
DB00231	O14764
DB00231	P31644
DB00231	Q9UN88
DB00231	P30536
DB00231	P28476
DB00231	Q14994
DB00231	P47870
DB00231	P11712
DB00231	P28472
DB00231	P78334
DB00231	P14867
DB00231	P47869
DB00231	P18505
DB00231	P18507
DB00231	Q16445
DB00231	P24046
DB00232	P22748
DB00232	Q13621
DB00232	P00915
DB00232	P00918
DB00233	Q9NZK7
DB00233	P09917
DB00233	O15111
DB00233	P23219
DB00233	P18031
DB00233	P05164
DB00233	P35354
DB00234	P31645
DB00234	P28335
DB00234	P48051
DB00234	P10635
DB00234	P08183
DB00234	P08684
DB00234	P23975
DB00234	P50406
DB00234	P48544
DB00234	P48549
DB00234	Q01959
DB00235	O76074
DB00235	Q08493
DB00235	O00408
DB00235	P27815
DB00235	Q13370
DB00235	Q07343
DB00235	Q08499
DB00235	Q14432
DB00237	P34903
DB00237	P31644
DB00237	Q9UN88
DB00237	P47870
DB00237	P28472
DB00237	P78334
DB00237	P14867
DB00237	P36544
DB00237	Q8N1C3
DB00237	P47869
DB00237	P18505
DB00237	P18507
DB00237	P42262
DB00237	O00591
DB00237	P43681
DB00237	Q99928
DB00237	P48169
DB00237	O14764
DB00237	Q16445
DB00238	P11509
DB00238	P20815
DB00238	P10635
DB00238	P11712
DB00238	P20813
DB00238	P08684
DB00238	P05177
DB00239	P31645
DB00239	P08913
DB00239	P28223
DB00239	P11229
DB00239	P10635
DB00239	P11712
DB00239	P13945
DB00239	P0DMS8
DB00239	P14902
DB00239	P18089
DB00239	P08908
DB00239	P41595
DB00239	P20309
DB00239	P18825
DB00239	P41143
DB00239	P21728
DB00239	P35462
DB00239	P33261
DB00239	P08684
DB00239	P24557
DB00239	P21452
DB00239	P23975
DB00239	P22303
DB00239	Q01959
DB00240	P08185
DB00240	P04150
DB00240	P08684
DB00242	P00491
DB00242	Q9UNQ0
DB00242	O15244
DB00242	Q07864
DB00242	P31350
DB00242	P27707
DB00242	P09884
DB00242	P27815
DB00242	O15245
DB00242	P23921
DB00242	Q9HAS3
DB00243	Q14524
DB00243	Q15858
DB00243	P10635
DB00243	P08183
DB00243	P08684
DB00243	Q12809
DB00244	P37231
DB00244	P09917
DB00244	O15111
DB00244	P23219
DB00244	P05164
DB00244	P35354
DB00244	O14920
DB00246	P08912
DB00246	P08913
DB00246	P28566
DB00246	P34969
DB00246	P28222
DB00246	P24462
DB00246	P28223
DB00246	P11229
DB00246	P46098
DB00246	P28221
DB00246	P10635
DB00246	P14416
DB00246	P18089
DB00246	Q12809
DB00246	P41595
DB00246	P20815
DB00246	P21728
DB00246	P35462
DB00246	P07550
DB00246	P08684
DB00246	P05177
DB00246	P47898
DB00246	P08588
DB00246	P31645
DB00246	P28335
DB00246	P25021
DB00246	P35368
DB00246	P35367
DB00246	P21918
DB00246	P50406
DB00246	P08908
DB00246	P21917
DB00246	P35348
DB00246	P20309
DB00246	P18825
DB00246	P08172
DB00246	P08173
DB00246	P23975
DB00246	Q01959
DB00247	P28566
DB00247	P34969
DB00247	P08913
DB00247	P28335
DB00247	P28222
DB00247	P28223
DB00247	P11229
DB00247	P28221
DB00247	P14416
DB00247	P35367
DB00247	P18089
DB00247	P50406
DB00247	P08908
DB00247	Q99720
DB00247	P41595
DB00247	P18825
DB00247	P20309
DB00247	P21728
DB00247	P35462
DB00247	P08172
DB00247	P30939
DB00247	P47898
DB00248	P08913
DB00248	P28335
DB00248	P34969
DB00248	P28222
DB00248	P28223
DB00248	P25100
DB00248	P28221
DB00248	P35368
DB00248	P14416
DB00248	P21918
DB00248	P18089
DB00248	P08908
DB00248	P21917
DB00248	P35348
DB00248	P41595
DB00248	P18825
DB00248	P21728
DB00248	P35462
DB00248	P07550
DB00248	P08684
DB00248	P08588
DB00249	P04183
DB00250	P31513
DB00250	P24462
DB00250	P11712
DB00250	P50406
DB00250	P10632
DB00250	P11413
DB00250	P35354
DB00250	P11245
DB00250	P20815
DB00250	P23219
DB00250	P05181
DB00250	P33260
DB00250	P33261
DB00250	P08684
DB00250	P05164
DB00251	P08912
DB00251	P31645
DB00251	P08913
DB00251	P28335
DB00251	O00337
DB00251	P28223
DB00251	P25100
DB00251	P11229
DB00251	P18089
DB00251	Q99720
DB00251	P20309
DB00251	P18825
DB00251	P21728
DB00251	P35462
DB00251	P08172
DB00251	P08173
DB00251	P06241
DB00251	Q16850
DB00251	P23975
DB00251	P22303
DB00251	Q01959
DB00252	Q14524
DB00252	P24462
DB00252	Q14994
DB00252	Q15858
DB00252	P11712
DB00252	Q9NYB5
DB00252	P35499
DB00252	P35498
DB00252	Q99250
DB00252	P10632
DB00252	Q9UQD0
DB00252	P20815
DB00252	Q9NY46
DB00252	P20813
DB00252	P33260
DB00252	P08183
DB00252	P33261
DB00252	P02768
DB00252	P08684
DB00252	Q92887
DB00253	P08185
DB00253	P04150
DB00254	Q9UM07
DB00254	P22894
DB00254	P08684
DB00254	P08253
DB00254	Q4U2R8
DB00254	Q9NSA0
DB00254	Q8TCC7
DB00257	P08913
DB00257	Q8TD43
DB00257	O75469
DB00257	P10635
DB00257	P13945
DB00257	P40925
DB00257	P18089
DB00257	P10632
DB00257	P21728
DB00257	P35462
DB00257	P05093
DB00257	P08684
DB00257	P24557
DB00257	Q96RI1
DB00257	O15554
DB00257	P05177
DB00257	O15438
DB00257	Q9Y271
DB00257	P31645
DB00257	P28335
DB00257	P25021
DB00257	P25024
DB00257	P25100
DB00257	P0DMS8
DB00257	P30518
DB00257	P35367
DB00257	P51679
DB00257	P05181
DB00257	P08172
DB00257	P35372
DB00257	P08173
DB00257	P21452
DB00257	O94759
DB00257	P00533
DB00257	P22303
DB00257	Q92887
DB00257	Q01959
DB00257	P24462
DB00257	P28223
DB00257	P11509
DB00257	P11229
DB00257	P29274
DB00257	P14416
DB00257	P35354
DB00257	Q12809
DB00257	P30542
DB00257	P41595
DB00257	P08183
DB00257	P20813
DB00257	P33261
DB00257	P06241
DB00257	Q16850
DB00257	P25103
DB00257	P25105
DB00257	P08588
DB00257	Q14994
DB00257	P11712
DB00257	P04626
DB00257	P11511
DB00257	P50406
DB00257	P08908
DB00257	P21917
DB00257	P00918
DB00257	P41145
DB00257	P20309
DB00257	P41143
DB00257	P04150
DB00257	P23975
DB00257	P22001
DB00259	O43570
DB00259	P23280
DB00259	P10635
DB00259	P11712
DB00259	Q9Y2D0
DB00259	P35218
DB00259	P00918
DB00259	P22748
DB00259	P00915
DB00259	P05181
DB00259	P33261
DB00259	P07451
DB00259	P08684
DB00259	P43166
DB00259	Q8N1Q1
DB00259	Q16790
DB00259	Q9ULX7
DB00260	Q8TCU5
DB00260	Q13224
DB00260	P20711
DB00260	Q14957
DB00260	Q05586
DB00260	P08684
DB00260	Q12879
DB00260	O15399
DB00260	O60391
DB00261	O00408
DB00261	Q14432
DB00261	P05177
DB00262	P00390
DB00262	P05177
DB00264	P10635
DB00264	O15244
DB00264	P08183
DB00264	P33261
DB00264	P07550
DB00264	P08588
DB00268	P08913
DB00268	P28335
DB00268	P34969
DB00268	P28222
DB00268	P28223
DB00268	P28221
DB00268	P10635
DB00268	P14416
DB00268	P21918
DB00268	P18089
DB00268	P08908
DB00268	P21917
DB00268	P41595
DB00268	P18825
DB00268	P21728
DB00268	P35462
DB00268	P08684
DB00268	P05177
DB00270	Q13698
DB00270	P54289
DB00270	Q01668
DB00270	O75469
DB00270	O95180
DB00270	Q9NY47
DB00270	P08684
DB00270	Q13936
DB00270	Q08289
DB00270	Q12809
DB00273	Q14524
DB00273	P34903
DB00273	O43570
DB00273	O75469
DB00273	P48058
DB00273	P35498
DB00273	Q8N1C3
DB00273	P35218
DB00273	P42263
DB00273	O00591
DB00273	P42262
DB00273	P33261
DB00273	Q99928
DB00273	P08684
DB00273	P48169
DB00273	O14764
DB00273	Q8N1Q1
DB00273	Q16790
DB00273	P31644
DB00273	Q9UN88
DB00273	P47870
DB00273	P23280
DB00273	P78334
DB00273	P28472
DB00273	P42261
DB00273	P14867
DB00273	Q9Y2D0
DB00273	P00918
DB00273	P22748
DB00273	P47869
DB00273	P18505
DB00273	P00915
DB00273	P18507
DB00273	P43166
DB00273	Q16445
DB00273	Q9ULX7
DB00275	P30556
DB00275	Q9Y6L6
DB00275	Q9NPD5
DB00275	Q92887
DB00276	Q969P6
DB00276	P10635
DB00276	P08183
DB00276	Q02880
DB00276	O15245
DB00276	Q12809
DB00276	P11388
DB00276	P11387
DB00277	O00329
DB00277	P04798
DB00277	Q92769
DB00277	Q16678
DB00277	P10635
DB00277	P11712
DB00277	Q9Y694
DB00277	P29274
DB00277	P0DMS8
DB00277	P29275
DB00277	P10632
DB00277	P30542
DB00277	P00813
DB00277	P05181
DB00277	P08684
DB00277	P27815
DB00277	P05186
DB00277	Q14432
DB00277	P05177
DB00278	P20815
DB00278	P00734
DB00278	P08684
DB00278	P00742
DB00278	P00750
DB00279	P34903
DB00279	Q9NYB5
DB00279	Q8N1C3
DB00279	Q01650
DB00279	P30542
DB00279	P08183
DB00279	O00591
DB00279	Q99928
DB00279	P02768
DB00279	O14764
DB00279	P48169
DB00279	P02766
DB00279	P46721
DB00279	P31644
DB00279	P10827
DB00279	Q9UN88
DB00279	Q14973
DB00279	P10828
DB00279	P47870
DB00279	P11712
DB00279	P28472
DB00279	P78334
DB00279	Q8TF71
DB00279	P14867
DB00279	Q9Y6L6
DB00279	P47869
DB00279	Q9NVV9
DB00279	P18505
DB00279	P18507
DB00279	Q96BD0
DB00279	Q16445
DB00279	Q9NPD5
DB00279	Q8TCC7
DB00279	Q6ZQN7
DB00279	P05543
DB00280	Q14524
DB00280	Q9Y3Q4
DB00280	P11229
DB00280	O15244
DB00280	Q9UK17
DB00280	P35367
DB00280	Q12809
DB00280	P20309
DB00280	P08172
DB00280	Q9NZV8
DB00280	P08684
DB00280	O15245
DB00280	P48544
DB00280	P02763
DB00281	Q14524
DB00281	Q9Y3Q4
DB00281	Q9Y5Y9
DB00281	P24462
DB00281	P11509
DB00281	P46098
DB00281	Q15858
DB00281	P10635
DB00281	P11712
DB00281	P35499
DB00281	Q99250
DB00281	P10632
DB00281	Q07001
DB00281	P02708
DB00281	P11230
DB00281	O76082
DB00281	P20815
DB00281	Q9NY46
DB00281	P20813
DB00281	P33260
DB00281	P08183
DB00281	P08684
DB00281	P00533
DB00281	P05177
DB00282	P14324
DB00283	P08912
DB00283	P08913
DB00283	P28223
DB00283	P11229
DB00283	P10635
DB00283	P14416
DB00283	P18089
DB00283	Q12809
DB00283	Q99720
DB00283	P41595
DB00283	P21728
DB00283	P35462
DB00283	P33261
DB00283	P08684
DB00283	P28335
DB00283	P25021
DB00283	P25100
DB00283	P35367
DB00283	P50406
DB00283	P20309
DB00283	P18825
DB00283	P08172
DB00283	P08173
DB00283	P23975
DB00283	O15245
DB00283	Q01959
DB00284	O43451
DB00284	P04746
DB00284	P10253
DB00284	P14410
DB00285	P31645
DB00285	P28335
DB00285	P28223
DB00285	Q9UNQ0
DB00285	P10635
DB00285	P11712
DB00285	P50406
DB00285	P20813
DB00285	P08183
DB00285	P33261
DB00285	P08684
DB00285	P23975
DB00285	Q01959
DB00286	Q9NYB5
DB00286	Q86UW2
DB00286	Q86UW1
DB00286	Q63ZE4
DB00286	P21964
DB00286	P08183
DB00286	Q92731
DB00286	P08684
DB00286	Q4U2R8
DB00286	P03372
DB00286	P05177
DB00286	Q9NSA0
DB00286	O15438
DB00286	O15439
DB00286	P46721
DB00286	P33527
DB00286	Q14973
DB00286	Q9UNQ0
DB00286	Q96J66
DB00286	Q9Y6L6
DB00286	Q9UIG8
DB00286	Q96BD0
DB00286	O94956
DB00286	Q9NPD5
DB00286	Q92887
DB00286	Q8TCC7
DB00287	P43088
DB00287	P43115
DB00288	P04083
DB00288	P04150
DB00289	P31645
DB00289	P48051
DB00289	P10635
DB00289	Q13118
DB00289	P33261
DB00289	P08684
DB00289	P23975
DB00289	P48544
DB00289	P48549
DB00289	Q12809
DB00289	Q01959
DB00291	P07339
DB00291	P41143
DB00291	P14091
DB00291	P09211
DB00291	P46721
DB00292	P34903
DB00292	P31644
DB00292	Q9UN88
DB00292	P47870
DB00292	P28472
DB00292	P78334
DB00292	P14867
DB00292	P19099
DB00292	P11511
DB00292	P15538
DB00292	P18089
DB00292	Q8N1C3
DB00292	P47869
DB00292	P18505
DB00292	P18507
DB00292	O00591
DB00292	Q99928
DB00292	P48169
DB00292	O14764
DB00292	Q16445
DB00293	P41440
DB00293	Q96NT5
DB00293	P14207
DB00293	P15328
DB00293	P04818
DB00293	P00374
DB00294	P08684
DB00294	P03372
DB00294	P06401
DB00294	P04278
DB00295	P10635
DB00295	P10632
DB00295	P35503
DB00295	P54855
DB00295	P41145
DB00295	P16662
DB00295	P41143
DB00295	P08183
DB00295	P35372
DB00295	P22309
DB00295	P08684
DB00295	O15245
DB00295	P06133
DB00295	Q9HAW9
DB00296	Q14524
DB00296	Q9Y5Y9
DB00296	Q9UQD0
DB00296	Q15858
DB00296	Q9NY46
DB00296	P10635
DB00296	P20813
DB00296	P08684
DB00296	P35499
DB00296	Q99250
DB00296	P35498
DB00296	P05177
DB00297	Q9Y5Y9
DB00297	P48051
DB00297	P46098
DB00297	P22460
DB00297	P10635
DB00297	Q9UK17
DB00297	P35499
DB00297	P35498
DB00297	Q12809
DB00297	P34995
DB00297	P33261
DB00297	P08684
DB00297	P05177
DB00300	P15531
DB00300	P22392
DB00300	Q5T3U5
DB00300	Q4U2R8
DB00300	P05177
DB00300	O15439
DB00300	Q92887
DB00300	Q8TCC7
DB00301	P08684
DB00302	P00747
DB00302	Q16348
DB00304	P03372
DB00304	P06401
DB00304	P04278
DB00305	P14902
DB00305	P08183
DB00305	P16435
DB00307	P37231
DB00307	P10826
DB00307	P48443
DB00307	P11712
DB00307	P08684
DB00307	P19793
DB00307	P13631
DB00307	P28702
DB00307	P10276
DB00308	Q9H252
DB00308	P54289
DB00308	Q14654
DB00308	O00180
DB00308	Q02641
DB00308	Q9Y257
DB00308	Q9NS40
DB00308	Q13936
DB00308	Q06432
DB00308	Q12809
DB00310	Q13621
DB00312	P34903
DB00312	P31644
DB00312	Q9UN88
DB00312	P11509
DB00312	P47870
DB00312	P28472
DB00312	P78334
DB00312	P14867
DB00312	P36544
DB00312	Q8N1C3
DB00312	Q12809
DB00312	P47869
DB00312	P18505
DB00312	P18507
DB00312	P42262
DB00312	O00591
DB00312	P33261
DB00312	Q99928
DB00312	P43681
DB00312	P08684
DB00312	P48169
DB00312	O14764
DB00312	Q16445
DB00313	Q14524
DB00313	Q9Y5Y9
DB00313	P11509
DB00313	Q15858
DB00313	Q07699
DB00313	P35499
DB00313	P35498
DB00313	Q99250
DB00313	P10632
DB00313	P54855
DB00313	P53985
DB00313	P16662
DB00313	Q9UQD0
DB00313	O76082
DB00313	P20815
DB00313	Q9NY46
DB00313	P20813
DB00313	P33260
DB00313	P33261
DB00313	P08684
DB00313	P22310
DB00313	Q4U2R8
DB00313	P05177
DB00313	Q8IWT1
DB00313	Q92769
DB00313	P11712
DB00313	Q9Y694
DB00313	Q13547
DB00313	O60939
DB00313	P19224
DB00313	P35503
DB00313	Q9NY72
DB00313	O60656
DB00313	P14550
DB00313	Q01118
DB00313	P23219
DB00313	Q9UKV0
DB00313	Q9HAW9
DB00313	Q8TCC7
DB00313	Q9UI33
DB00313	Q9HAW8
DB00315	P28566
DB00315	P28222
DB00315	P28221
DB00315	P21397
DB00315	P08908
DB00315	P30939
DB00315	P05177
DB00316	P04798
DB00316	P11509
DB00316	P10635
DB00316	P11712
DB00316	Q06520
DB00316	P10632
DB00316	P35354
DB00316	P19224
DB00316	P11245
DB00316	P54855
DB00316	P50225
DB00316	O60656
DB00316	P23219
DB00316	P05181
DB00316	P08183
DB00316	P22309
DB00316	P49888
DB00316	P08684
DB00316	Q4U2R8
DB00316	P05177
DB00316	Q9HAW8
DB00317	O43353
DB00317	Q15139
DB00317	Q86V86
DB00317	P04798
DB00317	P09769
DB00317	P29376
DB00317	P10635
DB00317	P07949
DB00317	P07948
DB00317	P50613
DB00317	P12931
DB00317	Q9HBH9
DB00317	Q09013
DB00317	P02768
DB00317	P08684
DB00317	Q13163
DB00317	P02763
DB00317	Q8TBX8
DB00317	O96017
DB00317	P35968
DB00317	Q15303
DB00317	P15735
DB00317	Q9NWZ3
DB00317	P10721
DB00317	Q9UEE5
DB00317	P53779
DB00317	Q9UKE5
DB00317	Q9H1R3
DB00317	Q9NRP7
DB00317	Q9BUB5
DB00317	Q52WX2
DB00317	Q9UF33
DB00317	P00533
DB00317	Q99759
DB00317	O43293
DB00317	Q9H2G2
DB00317	P06239
DB00317	Q9Y2U5
DB00317	O94768
DB00317	Q8NE63
DB00317	P31152
DB00317	P21709
DB00317	Q9H0K1
DB00317	P36888
DB00317	P54756
DB00317	Q9C098
DB00317	P08581
DB00317	P20815
DB00317	P08183
DB00317	P33261
DB00317	O94804
DB00317	P21860
DB00317	P42681
DB00317	P42684
DB00317	P42685
DB00317	Q16659
DB00317	P51451
DB00317	P29322
DB00317	Q16816
DB00317	P54762
DB00317	Q9UNQ0
DB00317	P29320
DB00317	P49674
DB00317	P54760
DB00317	P11712
DB00317	P04626
DB00317	O75676
DB00317	O15197
DB00317	Q9UBE8
DB00317	P30530
DB00317	Q9Y616
DB00317	P00519
DB00317	Q8N4C8
DB00317	P51617
DB00317	Q56UN5
DB00317	Q9H093
DB00317	P48730
DB00317	P45984
DB00317	O14578
DB00317	P08631
DB00317	O14976
DB00318	P41145
DB00318	P24462
DB00318	P16662
DB00318	P41143
DB00318	P20815
DB00318	P10635
DB00318	P35372
DB00318	P08684
DB00318	P06133
DB00318	O15245
DB00319	Q4U2R8
DB00320	P08913
DB00320	P34969
DB00320	P28566
DB00320	P28222
DB00320	P28223
DB00320	P28221
DB00320	O15244
DB00320	P14416
DB00320	P18089
DB00320	P41595
DB00320	P21728
DB00320	P35462
DB00320	P08183
DB00320	P08684
DB00320	P47898
DB00320	P28335
DB00320	P25100
DB00320	P35368
DB00320	P50406
DB00320	P08908
DB00320	P35348
DB00320	Q96FL8
DB00320	P18825
DB00320	Q86VL8
DB00320	P30939
DB00321	P08912
DB00321	Q14524
DB00321	P08913
DB00321	P34969
DB00321	P48051
DB00321	Q15858
DB00321	O15244
DB00321	P10635
DB00321	P13945
DB00321	P07949
DB00321	Q99250
DB00321	P18089
DB00321	P10632
DB00321	Q99720
DB00321	P21728
DB00321	P35462
DB00321	P07550
DB00321	P02768
DB00321	P08684
DB00321	P05177
DB00321	P02763
DB00321	Q9H3N8
DB00321	P31645
DB00321	P25021
DB00321	P28335
DB00321	P25100
DB00321	P35368
DB00321	O43526
DB00321	P35367
DB00321	O43525
DB00321	P05181
DB00321	P08172
DB00321	P08173
DB00321	P35372
DB00321	O15245
DB00321	Q01959
DB00321	P28222
DB00321	P28223
DB00321	P11229
DB00321	Q09470
DB00321	P28221
DB00321	Q9UK17
DB00321	P14416
DB00321	Q12809
DB00321	P41595
DB00321	P20815
DB00321	P20813
DB00321	P08183
DB00321	P33261
DB00321	P08588
DB00321	P11712
DB00321	P04629
DB00321	P50406
DB00321	Q06278
DB00321	P21918
DB00321	P08908
DB00321	P35348
DB00321	P41145
DB00321	P20309
DB00321	P41143
DB00321	P18825
DB00321	Q9NZV8
DB00321	P23975
DB00321	Q16620
DB00322	P04818
DB00322	P19971
DB00323	P21964
DB00323	P11712
DB00323	Q13118
DB00323	Q9HC97
DB00324	P08185
DB00324	P04150
DB00324	P08684
DB00325	Q02108
DB00325	P04798
DB00325	P16066
DB00325	Q02153
DB00325	O75343
DB00325	P33402
DB00325	P05177
DB00327	O60656
DB00327	P41145
DB00327	P41143
DB00327	P23219
DB00327	P10635
DB00327	P11712
DB00327	P35372
DB00327	P08684
DB00328	P52895
DB00328	Q04760
DB00328	P35354
DB00328	P10275
DB00328	O95255
DB00328	P16662
DB00328	Q07869
DB00328	P08183
DB00328	P33261
DB00328	P02768
DB00328	O14684
DB00328	Q4U2R8
DB00328	Q9NSA0
DB00328	O15438
DB00328	O15439
DB00328	P46721
DB00328	P43116
DB00328	P33527
DB00328	P23141
DB00328	Q9BPW9
DB00328	Q14973
DB00328	P11712
DB00328	Q9Y694
DB00328	Q96J66
DB00328	P10145
DB00328	P37231
DB00328	O60656
DB00328	P15121
DB00328	P23219
DB00328	P42330
DB00328	P22309
DB00328	Q96RP8
DB00328	Q9Y5Y4
DB00328	Q92887
DB00328	Q8TCC7
DB00330	P28335
DB00330	P28223
DB00330	P41595
DB00330	P20815
DB00330	P08684
DB00331	O15244
DB00331	P27487
DB00331	Q96FL8
DB00331	O15245
DB00331	P03886
DB00331	Q7RTT9
DB00331	O95298
DB00331	O75751
DB00332	O76082
DB00332	P20309
DB00332	P11229
DB00332	P10635
DB00332	P08172
DB00332	P08684
DB00332	Q9H015
DB00333	Q8TCU5
DB00333	P24462
DB00333	P46098
DB00333	P10635
DB00333	P11712
DB00333	P11511
DB00333	Q9GZZ6
DB00333	P10632
DB00333	Q12809
DB00333	P41145
DB00333	P41143
DB00333	P20815
DB00333	P20813
DB00333	P33260
DB00333	P08183
DB00333	P35372
DB00333	P33261
DB00333	P08684
DB00333	P05177
DB00334	P08912
DB00334	P08913
DB00334	P28566
DB00334	P34969
DB00334	P10635
DB00334	P13945
DB00334	P18089
DB00334	P55789
DB00334	P21728
DB00334	P35462
DB00334	O00591
DB00334	Q99928
DB00334	P07550
DB00334	P02768
DB00334	P08684
DB00334	P48169
DB00334	P05177
DB00334	P02763
DB00334	Q9H3N8
DB00334	P31645
DB00334	P25021
DB00334	P28335
DB00334	P31644
DB00334	P25100
DB00334	P47870
DB00334	P78334
DB00334	P35368
DB00334	P35367
DB00334	P47869
DB00334	P08172
DB00334	P08173
DB00334	Q16445
DB00334	P31513
DB00334	P34903
DB00334	P28222
DB00334	P28223
DB00334	P11229
DB00334	P46098
DB00334	P28221
DB00334	P14416
DB00334	Q8N1C3
DB00334	Q12809
DB00334	P41595
DB00334	P08183
DB00334	P33261
DB00334	O14764
DB00334	P47898
DB00334	P08588
DB00334	Q9UN88
DB00334	P11712
DB00334	P28472
DB00334	P14867
DB00334	P21918
DB00334	P50406
DB00334	Q06278
DB00334	P08908
DB00334	P21917
DB00334	P35348
DB00334	P18505
DB00334	P20309
DB00334	P18825
DB00334	P18507
DB00334	P30939
DB00335	P0DMS8
DB00335	P08183
DB00335	P07550
DB00335	P08588
DB00337	P42345
DB00337	P48454
DB00337	P08684
DB00337	P01579
DB00337	P60568
DB00337	P05113
DB00337	P62942
DB00338	P04798
DB00338	Q9UNQ0
DB00338	P11712
DB00338	Q16678
DB00338	P10635
DB00338	P51164
DB00338	P10632
DB00338	P20648
DB00338	P08183
DB00338	P33260
DB00338	P33261
DB00338	P08684
DB00338	P49327
DB00338	P05177
DB00338	O15438
DB00339	P20815
DB00339	P08684
DB00339	Q06278
DB00339	P05177
DB00339	P47989
DB00339	P00918
DB00341	Q02763
DB00341	P35367
DB00341	Q12809
DB00343	Q13698
DB00343	P24462
DB00343	P28223
DB00343	P46098
DB00343	P10635
DB00343	P11712
DB00343	Q06432
DB00343	Q13936
DB00343	P35498
DB00343	Q99250
DB00343	P10632
DB00343	Q12809
DB00343	O95180
DB00343	P20815
DB00343	Q9NY46
DB00343	P08183
DB00343	P33261
DB00343	P08684
DB00343	O15245
DB00344	P31645
DB00344	P08912
DB00344	P28335
DB00344	P28223
DB00344	P11229
DB00344	P10635
DB00344	P0DMS8
DB00344	P35367
DB00344	Q12809
DB00344	P41595
DB00344	P20309
DB00344	P08172
DB00344	P08183
DB00344	P08173
DB00344	P23975
DB00344	Q01959
DB00345	P33527
DB00345	Q9Y694
DB00345	O15244
DB00345	Q9H015
DB00345	Q9Y6L6
DB00345	P53985
DB00345	Q9UIG8
DB00345	O76082
DB00345	P08183
DB00345	Q4U2R8
DB00345	O15245
DB00345	Q9NSA0
DB00345	P46721
DB00345	Q92887
DB00345	Q8TCC7
DB00346	P25100
DB00346	P35368
DB00346	P08684
DB00346	Q12809
DB00346	P35348
DB00347	P11712
DB00347	P05181
DB00347	O43497
DB00347	P33261
DB00347	P08684
DB00347	P10632
DB00349	P34903
DB00349	P31644
DB00349	Q9UN88
DB00349	P47870
DB00349	P10635
DB00349	P28472
DB00349	P78334
DB00349	P14867
DB00349	Q8N1C3
DB00349	P30531
DB00349	P47869
DB00349	P18505
DB00349	P18507
DB00349	P20813
DB00349	P33260
DB00349	P08183
DB00349	O00591
DB00349	P33261
DB00349	Q99928
DB00349	P08684
DB00349	P48169
DB00349	O14764
DB00349	Q16445
DB00350	Q14654
DB00350	P23219
DB00350	P48048
DB00350	O60706
DB00351	P11712
DB00351	P08183
DB00351	P04150
DB00351	P06401
DB00353	P28566
DB00353	P28335
DB00353	P08913
DB00353	P28223
DB00353	P10635
DB00353	P14416
DB00353	P50406
DB00353	P18089
DB00353	P08908
DB00353	P41595
DB00353	P21728
DB00353	P35462
DB00353	P08684
DB00353	P30939
DB00356	P04798
DB00356	P11509
DB00356	P29475
DB00356	P10635
DB00356	P05181
DB00356	P08684
DB00356	O15554
DB00356	P05177
DB00356	Q12791
DB00357	P05108
DB00357	P33261
DB00357	P11511
DB00357	P08684
DB00357	P24557
DB00357	P05177
DB00358	P10635
DB00358	P29274
DB00358	P08183
[truncated: 9,820 more rows]
